# Supplementary material for: LAMA2 Nonsense Variant in an Italian Greyhound with Congenital Muscular Dystrophy
Source: Genes (Basel). 2021 Nov 19;12(11):1823. doi: 10.3390/genes12111823 (PMC8618982; doi:10.3390/genes12111823)
Supplement: Supplementary file 1 [file genes-12-01823-s001.zip]

Archive with 3 entries (3 files):
- Table_S1_Public_Genomes.xlsx
- Table_S2_Private_Variants.xlsx
- Video_S1.mp4
