# Supplementary material for: LAMA2 Nonsense Variant in an Italian Greyhound with Congenital Muscular Dystrophy
Source: Genes (Basel). 2021 Nov 19;12(11):1823. doi: 10.3390/genes12111823 (PMC8618982; doi:10.3390/genes12111823)
Supplement: Supplementary file 1 [file genes-12-01823-s001.zip › Table_S2_Private_Variants.xlsx]

## Sheet: Private homozygous variants
Table S2. Private variants in the sequenced dog affected with congenital muscular dystrophy. Private variants were obtained by filtering all variants that were present at least once in 795 control genomes. This resulted in 1,476 homozygous and 8,957 heterozygous private variants for the affected dog. Please note that variants are listed multiple times, if they have predicted effects on more than …
#CHROM	POS	REF	ALT	FILTER	EFFECT	IMPACT	GENE	GENEID	FEATURE	FEATUREID	BIOTYPE	RANK	HGVS_C	HGVS_P
1	26459973	T	TCAAAATGAAGTTGGAACCTCACAATTTTC	PASS	intron_variant	MODIFIER	EYA4	483991	transcript	XM_014111485.2	protein_coding	4	c.209-716_209-715insCAAAATGAAGTTGGAACCTCACAATTTTC
1	26459973	T	TCAAAATGAAGTTGGAACCTCACAATTTTC	PASS	intron_variant	MODIFIER	EYA4	483991	transcript	XM_022417205.1	protein_coding	4	c.209-716_209-715insCAAAATGAAGTTGGAACCTCACAATTTTC
1	26459973	T	TCAAAATGAAGTTGGAACCTCACAATTTTC	PASS	intron_variant	MODIFIER	EYA4	483991	transcript	XM_022417210.1	protein_coding	4	c.209-716_209-715insCAAAATGAAGTTGGAACCTCACAATTTTC
1	26459973	T	TCAAAATGAAGTTGGAACCTCACAATTTTC	PASS	intron_variant	MODIFIER	EYA4	483991	transcript	XM_022417195.1	protein_coding	4	c.209-716_209-715insCAAAATGAAGTTGGAACCTCACAATTTTC
1	26459973	T	TCAAAATGAAGTTGGAACCTCACAATTTTC	PASS	intron_variant	MODIFIER	EYA4	483991	transcript	XM_022417213.1	protein_coding	4	c.209-716_209-715insCAAAATGAAGTTGGAACCTCACAATTTTC
1	26459973	T	TCAAAATGAAGTTGGAACCTCACAATTTTC	PASS	intron_variant	MODIFIER	EYA4	483991	transcript	XM_022417224.1	protein_coding	4	c.209-716_209-715insCAAAATGAAGTTGGAACCTCACAATTTTC
1	26459973	T	TCAAAATGAAGTTGGAACCTCACAATTTTC	PASS	intron_variant	MODIFIER	EYA4	483991	transcript	XM_022417227.1	protein_coding	2	c.122-716_122-715insCAAAATGAAGTTGGAACCTCACAATTTTC
1	26459973	T	TCAAAATGAAGTTGGAACCTCACAATTTTC	PASS	intron_variant	MODIFIER	EYA4	483991	transcript	XM_022417233.1	protein_coding	1	c.-107-716_-107-715insCAAAATGAAGTTGGAACCTCACAATTTTC
1	43790600	CCCCCGAGCCCCTCCGAGCTGCTCCTGGAACCGCGCAGCCCCCTCCGCACGGAGCCTCTTCCTCTGCCCGAGCCCCTCCGAGCTGCTCCCGCCCCGCAGCCCCCTCCGG	C	PASS	intergenic_region	MODIFIER	LOC111090676-OPRM1	111090676-484041	intergenic_region	111090676-484041		-1	n.43790601_43790708del
1	51255742	G	GAAAATACAAGCCTAAAAAAAAAAAAAAAAAAAAAAAA	PASS	intron_variant	MODIFIER	PACRG	484071	transcript	XM_022418714.1	protein_coding	1	c.157-27268_157-27267insAAAATACAAGCCTAAAAAAAAAAAAAAAAAAAAAAAA
1	51255742	G	GAAAATACAAGCCTAAAAAAAAAAAAAAAAAAAAAAAA	PASS	intron_variant	MODIFIER	PACRG	484071	transcript	XM_022418715.1	protein_coding	1	c.157-27268_157-27267insAAAATACAAGCCTAAAAAAAAAAAAAAAAAAAAAAAA
1	51255742	G	GAAAATACAAGCCTAAAAAAAAAAAAAAAAAAAAAAAA	PASS	intron_variant	MODIFIER	PACRG	484071	transcript	XM_022418717.1	protein_coding	1	c.157-27268_157-27267insAAAATACAAGCCTAAAAAAAAAAAAAAAAAAAAAAAA
1	51255742	G	GAAAATACAAGCCTAAAAAAAAAAAAAAAAAAAAAAAA	PASS	intron_variant	MODIFIER	PACRG	484071	transcript	XM_541188.6	protein_coding	1	c.157-27268_157-27267insAAAATACAAGCCTAAAAAAAAAAAAAAAAAAAAAAAA
1	51267968	T	G	PASS	intron_variant	MODIFIER	PACRG	484071	transcript	XM_022418714.1	protein_coding	1	c.157-15042T>G
1	51267968	T	G	PASS	intron_variant	MODIFIER	PACRG	484071	transcript	XM_022418715.1	protein_coding	1	c.157-15042T>G
1	51267968	T	G	PASS	intron_variant	MODIFIER	PACRG	484071	transcript	XM_022418717.1	protein_coding	1	c.157-15042T>G
1	51267968	T	G	PASS	intron_variant	MODIFIER	PACRG	484071	transcript	XM_541188.6	protein_coding	1	c.157-15042T>G
1	51267971	C	T	PASS	intron_variant	MODIFIER	PACRG	484071	transcript	XM_022418714.1	protein_coding	1	c.157-15039C>T
1	51267971	C	T	PASS	intron_variant	MODIFIER	PACRG	484071	transcript	XM_022418715.1	protein_coding	1	c.157-15039C>T
1	51267971	C	T	PASS	intron_variant	MODIFIER	PACRG	484071	transcript	XM_022418717.1	protein_coding	1	c.157-15039C>T
1	51267971	C	T	PASS	intron_variant	MODIFIER	PACRG	484071	transcript	XM_541188.6	protein_coding	1	c.157-15039C>T
1	53479049	T	A	PASS	intron_variant	MODIFIER	PDE10A	484073	transcript	XM_014113092.2	protein_coding	19	c.2163-7170A>T
1	53479049	T	A	PASS	intron_variant	MODIFIER	PDE10A	484073	transcript	XM_022418854.1	protein_coding	16	c.1746-7170A>T
1	53479049	T	A	PASS	intron_variant	MODIFIER	PDE10A	484073	transcript	XM_022418820.1	protein_coding	18	c.1977-7170A>T
1	53479049	T	A	PASS	intron_variant	MODIFIER	PDE10A	484073	transcript	XM_022418825.1	protein_coding	18	c.1959-7170A>T
1	53479049	T	A	PASS	intron_variant	MODIFIER	PDE10A	484073	transcript	XM_022418849.1	protein_coding	21	c.1830-7170A>T
1	53479049	T	A	PASS	intron_variant	MODIFIER	PDE10A	484073	transcript	XM_022418844.1	protein_coding	21	c.1830-7170A>T
1	53479049	T	A	PASS	intron_variant	MODIFIER	PDE10A	484073	transcript	XM_014113107.2	protein_coding	18	c.1935-7170A>T
1	53479049	T	A	PASS	intron_variant	MODIFIER	PDE10A	484073	transcript	XM_014113112.2	protein_coding	20	c.1746-7170A>T
1	53479049	T	A	PASS	intron_variant	MODIFIER	PDE10A	484073	transcript	XM_022418835.1	protein_coding	21	c.1830-7170A>T
1	53479049	T	A	PASS	intron_variant	MODIFIER	PDE10A	484073	transcript	XM_022418841.1	protein_coding	22	c.1830-7170A>T
1	53479049	T	A	PASS	intron_variant	MODIFIER	PDE10A	484073	transcript	XM_005615566.3	protein_coding	18	c.1938-7170A>T
1	53479049	T	A	PASS	intron_variant	MODIFIER	PDE10A	484073	transcript	XM_022418804.1	protein_coding	18	c.1989-7170A>T
1	53479049	T	A	PASS	intron_variant	MODIFIER	PDE10A	484073	transcript	XM_541190.6	protein_coding	18	c.1986-7170A>T
1	53479049	T	A	PASS	intron_variant	MODIFIER	PDE10A	484073	transcript	XM_005615565.3	protein_coding	19	c.1968-7170A>T
1	55152787	A	C	PASS	intergenic_region	MODIFIER	LOC102153253-LOC111090695	102153253-111090695	intergenic_region	102153253-111090695		-1	n.55152787A>C
1	56970549	T	A	PASS	upstream_gene_variant	MODIFIER	CALHM4	102155016	transcript	XM_850264.4	protein_coding	-1	c.-2487T>A
1	56970549	T	A	PASS	upstream_gene_variant	MODIFIER	CALHM4	102155016	transcript	XM_005615582.2	protein_coding	-1	c.-7114T>A
1	56970549	T	A	PASS	intron_variant	MODIFIER	TRAPPC3L	612533	transcript	XM_014113258.2	protein_coding	3	c.-155-12087A>T
1	56970549	T	A	PASS	intron_variant	MODIFIER	TRAPPC3L	612533	transcript	XM_005615585.2	protein_coding	2	c.-198-12087A>T
1	56970549	T	A	PASS	intron_variant	MODIFIER	TRAPPC3L	612533	transcript	XM_022419295.1	protein_coding	3	c.-155-12087A>T
1	56970549	T	A	PASS	intron_variant	MODIFIER	TRAPPC3L	612533	transcript	XM_022419302.1	protein_coding	2	c.-155-12087A>T
1	56970549	T	A	PASS	intron_variant	MODIFIER	TRAPPC3L	612533	transcript	XM_014113261.2	protein_coding	2	c.-155-12087A>T
1	56970549	T	A	PASS	intron_variant	MODIFIER	CALHM4	102155016	transcript	XM_022419274.1	protein_coding	4	c.78-2645T>A
1	56970549	T	A	PASS	intron_variant	MODIFIER	CALHM4	102155016	transcript	XM_022419276.1	protein_coding	5	c.1-7114T>A
1	56970549	T	A	PASS	intron_variant	MODIFIER	CALHM4	102155016	transcript	XM_022419279.1	protein_coding	4	c.1-7114T>A
1	64196766	C	T	PASS	intron_variant	MODIFIER	TPD52L1	612660	transcript	XM_022419685.1	protein_coding	3	c.197+3406C>T
1	64196766	C	T	PASS	intron_variant	MODIFIER	TPD52L1	612660	transcript	XR_002627356.1	pseudogene	2	n.265+3406C>T
1	64196766	C	T	PASS	intron_variant	MODIFIER	TPD52L1	612660	transcript	XM_014113531.2	protein_coding	2	c.197+3406C>T
1	64196766	C	T	PASS	intron_variant	MODIFIER	TPD52L1	612660	transcript	XM_014113534.2	protein_coding	2	c.197+3406C>T
1	64196766	C	T	PASS	intron_variant	MODIFIER	TPD52L1	612660	transcript	XM_014113537.2	protein_coding	2	c.197+3406C>T
1	64196766	C	T	PASS	intron_variant	MODIFIER	TPD52L1	612660	transcript	XM_022419687.1	protein_coding	2	c.197+3406C>T
1	64196766	C	T	PASS	intron_variant	MODIFIER	TPD52L1	612660	transcript	XM_014113525.2	protein_coding	2	c.197+3406C>T
1	64196766	C	T	PASS	intron_variant	MODIFIER	TPD52L1	612660	transcript	XM_022419678.1	protein_coding	2	c.197+3406C>T
1	66249128	C	T	PASS	intergenic_region	MODIFIER	LOC100684835-LOC111096258	100684835-111096258	intergenic_region	100684835-111096258		-1	n.66249128C>T
1	67883271	G	A	PASS	stop_gained	HIGH	LAMA2	100683420	transcript	XM_022419950.1	protein_coding	23	c.3285G>A	p.Trp1095*
1	69282111	C	G	PASS	intergenic_region	MODIFIER	EPB41L2-LOC102155875	484127-102155875	intergenic_region	484127-102155875		-1	n.69282111C>G
1	70614195	AAAGAAAGAAAGAAAGAAAGAAAGAAAGAAAGAAAGAAAGAAAGAGAAAGAAAGAAAGAAGAAAGAGAGAGAGAGAAAGAAAGAAAGAAAGAAAGAAAGAAAGAAAGAAAGAAAAGAAGAAGAAGAAGAAGAAG	A	PASS	intergenic_region	MODIFIER	HSD17B3-LOC111090716	100856708-111090716	intergenic_region	100856708-111090716		-1	n.70614196_70614328del
1	73761609	G	A	PASS	upstream_gene_variant	MODIFIER	LOC111096425	111096425	transcript	XR_002627895.1	pseudogene	-1	n.-696G>A
1	73761609	G	A	PASS	upstream_gene_variant	MODIFIER	NAA35	476304	transcript	XM_022420549.1	protein_coding	-1	c.-598C>T
1	73761609	G	A	PASS	intron_variant	MODIFIER	NAA35	476304	transcript	XM_005615804.3	protein_coding	1	c.-6+339C>T
1	73761609	G	A	PASS	intron_variant	MODIFIER	NAA35	476304	transcript	XM_533507.6	protein_coding	1	c.-6+304C>T
1	73761609	G	A	PASS	intron_variant	MODIFIER	NAA35	476304	transcript	XM_005615805.3	protein_coding	1	c.-6+173C>T
1	73761609	G	A	PASS	intron_variant	MODIFIER	NAA35	476304	transcript	XM_014117281.2	protein_coding	1	c.-6+308C>T
1	73761609	G	A	PASS	intron_variant	MODIFIER	NAA35	476304	transcript	XM_005615806.3	protein_coding	1	c.-6+528C>T
1	73761609	G	A	PASS	intron_variant	MODIFIER	NAA35	476304	transcript	XM_022420533.1	protein_coding	1	c.-6+304C>T
1	77247582	GC	G	PASS	intergenic_region	MODIFIER	LOC100684363-SPATA31D1	100684363-100684505	intergenic_region	100684363-100684505		-1	n.77247583delC
1	85175237	T	A	PASS	intergenic_region	MODIFIER	TMC1-LOC102153097	484168-102153097	intergenic_region	484168-102153097		-1	n.85175237T>A
1	90959616	T	TGGGGC	PASS	intergenic_region	MODIFIER	SMARCA2-LOC100686886	476335-100686886	intergenic_region	476335-100686886		-1	n.90959616_90959617insGGGGC
1	90959650	G	T	PASS	intergenic_region	MODIFIER	SMARCA2-LOC100686886	476335-100686886	intergenic_region	476335-100686886		-1	n.90959650G>T
1	95272596	C	T	PASS	intron_variant	MODIFIER	ROR2	484193	transcript	XM_014117913.2	protein_coding	6	c.940+232C>T
1	95443066	A	ATTG	PASS	intergenic_region	MODIFIER	476346-NFIL3	476346-100855456	intergenic_region	476346-100855456		-1	n.95443066_95443067insTTG
1	100491600	A	G	PASS	upstream_gene_variant	MODIFIER	LOC102155171	102155171	transcript	XM_022403409.1	protein_coding	-1	c.-4165A>G
1	100491600	A	G	PASS	intergenic_region	MODIFIER	ZSCAN4-LOC102155171	106559239-102155171	intergenic_region	106559239-102155171		-1	n.100491600A>G
1	101592900	GA	G	PASS	downstream_gene_variant	MODIFIER	ZNF583	106558934	transcript	XM_014114605.2	protein_coding	-1	c.*2782delA
1	101592900	GA	G	PASS	intergenic_region	MODIFIER	ZNF583-ZNF667	106558934-100687632	intergenic_region	106558934-100687632		-1	n.101592901delA
1	101995025	G	A	PASS	intergenic_region	MODIFIER	LOC102155284-NLRP9	102155284-476375	intergenic_region	102155284-476375		-1	n.101995025G>A
1	101995099	G	A	PASS	intergenic_region	MODIFIER	LOC102155284-NLRP9	102155284-476375	intergenic_region	102155284-476375		-1	n.101995099G>A
1	104174338	GT	G	PASS	intron_variant	MODIFIER	LOC100855888	100855888	transcript	100855888	pseudogene	5	n.3527+11374delT
1	104174356	A	G	PASS	intron_variant	MODIFIER	LOC100855888	100855888	transcript	100855888	pseudogene	5	n.3527+11391A>G
1	104174364	G	C	PASS	intron_variant	MODIFIER	LOC100855888	100855888	transcript	100855888	pseudogene	5	n.3527+11399G>C
1	116532825	T	G	PASS	intergenic_region	MODIFIER	ZNF565-COX7A1	611742-612614	intergenic_region	611742-612614		-1	n.116532825T>G
1	117590769	G	GCTATTT	PASS	intron_variant	MODIFIER	ZNF792	484586	transcript	XM_541700.5	protein_coding	4	c.*2254+808_*2254+809insCTATTT
1	121753959	G	T	PASS	upstream_gene_variant	MODIFIER	C1H19orf12	484611	transcript	XM_541725.6	protein_coding	-1	c.-10139G>T
1	121753959	G	T	PASS	intergenic_region	MODIFIER	LOC111098422-C1H19orf12	111098422-484611	intergenic_region	111098422-484611		-1	n.121753959G>T
10	6685262	C	T	PASS	intron_variant	MODIFIER	SRGAP1	481144	transcript	XM_538265.6	protein_coding	1	c.70+7744C>T
10	6685262	C	T	PASS	intron_variant	MODIFIER	SRGAP1	481144	transcript	XM_005625580.3	protein_coding	1	c.70+7744C>T
10	17462432	C	CCATCCATCCATCCATCCATCCATCCATTCATCCACTT	PASS	intergenic_region	MODIFIER	BRD1-LOC111097829	481198-111097829	intergenic_region	481198-111097829		-1	n.17462432_17462433insCATCCATCCATCCATCCATCCATCCATTCATCCACTT
10	35515887	G	A	PASS	intron_variant	MODIFIER	LOC111097683	111097683	transcript	XR_002630668.1	pseudogene	2	n.1035+828G>A
10	35515887	G	A	PASS	intron_variant	MODIFIER	LOC111097683	111097683	transcript	XR_002630669.1	pseudogene	2	n.1035+828G>A
10	37083286	A	C	PASS	intergenic_region	MODIFIER	ST6GAL2-LOC100682954	481315-100682954	intergenic_region	481315-100682954		-1	n.37083286A>C
10	37132155	C	A	PASS	upstream_gene_variant	MODIFIER	MIR8799C	104796447	transcript	NR_128769.1	pseudogene	-1	n.-491G>T
10	37132155	C	A	PASS	upstream_gene_variant	MODIFIER	MIR8799C	104796447	transcript	TRANSCRIPT_104796447	pseudogene	-1	n.-566G>T
10	37132155	C	A	PASS	intergenic_region	MODIFIER	MIR8799C-UXS1	104796447-481318	intergenic_region	104796447-481318		-1	n.37132155C>A
10	40871212	TTGCAGCAA	T	PASS	intron_variant	MODIFIER	IL1R1	481328	transcript	XM_005626002.3	protein_coding	3	c.-7+22411_-7+22418delTTGCTGCA
10	40871212	TTGCAGCAA	T	PASS	intron_variant	MODIFIER	IL1R1	481328	transcript	XM_022424556.1	protein_coding	2	c.-7+22630_-7+22637delTTGCTGCA
10	41031346	C	T	PASS	intergenic_region	MODIFIER	IL1R2-MAP4K4	481330-481331	intergenic_region	481330-481331		-1	n.41031346C>T
10	45051788	T	C	GATKstd	intron_variant	MODIFIER	FAM178B	611701	transcript	XM_005626048.2	protein_coding	8	c.713-4944T>C
10	45051788	T	C	GATKstd	intron_variant	MODIFIER	FAM178B	611701	transcript	XM_005626049.2	protein_coding	8	c.782-4944T>C
10	45051788	T	C	GATKstd	intron_variant	MODIFIER	FAM178B	611701	transcript	XM_022424638.1	protein_coding	8	c.782-4944T>C
10	45051788	T	C	GATKstd	intron_variant	MODIFIER	FAM178B	611701	transcript	XM_005626050.2	protein_coding	6	c.569-4944T>C
10	45051788	T	C	GATKstd	intron_variant	MODIFIER	FAM178B	611701	transcript	XM_022424639.1	protein_coding	3	c.26-4944T>C
10	45051789	T	C	GATKstd	intron_variant	MODIFIER	FAM178B	611701	transcript	XM_005626048.2	protein_coding	8	c.713-4943T>C
10	45051789	T	C	GATKstd	intron_variant	MODIFIER	FAM178B	611701	transcript	XM_005626049.2	protein_coding	8	c.782-4943T>C
10	45051789	T	C	GATKstd	intron_variant	MODIFIER	FAM178B	611701	transcript	XM_022424638.1	protein_coding	8	c.782-4943T>C
10	45051789	T	C	GATKstd	intron_variant	MODIFIER	FAM178B	611701	transcript	XM_005626050.2	protein_coding	6	c.569-4943T>C
10	45051789	T	C	GATKstd	intron_variant	MODIFIER	FAM178B	611701	transcript	XM_022424639.1	protein_coding	3	c.26-4943T>C
10	46560984	GA	G	PASS	intergenic_region	MODIFIER	LOC100687001-TRNAK-CUU	100687001-111097876	intergenic_region	100687001-111097876		-1	n.46560985delA
10	59222422	C	T	PASS	intron_variant	MODIFIER	LOC102154583	102154583	transcript	XR_002630846.1	pseudogene	4	n.1904+20209C>T
10	59222422	C	T	PASS	intron_variant	MODIFIER	LOC102154583	102154583	transcript	XR_002630845.1	pseudogene	11	n.1308+20209C>T
10	59459179	G	T	PASS	intergenic_region	MODIFIER	LOC111097769-LOC102154692	111097769-102154692	intergenic_region	111097769-102154692		-1	n.59459179G>T
10	59821099	A	T	PASS	intergenic_region	MODIFIER	LOC102154879-LOC111097773	102154879-111097773	intergenic_region	102154879-111097773		-1	n.59821099A>T
10	59844515	A	G	PASS	intergenic_region	MODIFIER	LOC102154879-LOC111097773	102154879-111097773	intergenic_region	102154879-111097773		-1	n.59844515A>G
10	67400631	C	G	PASS	intron_variant	MODIFIER	LOC111097806	111097806	transcript	XR_002630962.1	pseudogene	2	n.311-7024G>C
10	67400631	C	G	PASS	intron_variant	MODIFIER	PLEK	442956	transcript	NM_001003363.2	protein_coding	1	c.42+4548C>G
10	67830588	A	T	PASS	intron_variant	MODIFIER	ANTXR1	612601	transcript	XM_005626251.1	protein_coding	1	c.5+1011A>T
10	68181787	C	A	PASS	3_prime_UTR_variant	MODIFIER	AAK1	474625	transcript	XM_022424835.1	protein_coding	22	c.*1190G>T
10	68181787	C	A	PASS	3_prime_UTR_variant	MODIFIER	AAK1	474625	transcript	XM_022424837.1	protein_coding	21	c.*1190G>T
10	68181787	C	A	PASS	3_prime_UTR_variant	MODIFIER	AAK1	474625	transcript	XM_022424839.1	protein_coding	20	c.*1190G>T
10	68181787	C	A	PASS	3_prime_UTR_variant	MODIFIER	AAK1	474625	transcript	XM_022424842.1	protein_coding	18	c.*1190G>T
10	68181787	C	A	PASS	downstream_gene_variant	MODIFIER	AAK1	474625	transcript	XM_014117579.2	protein_coding	-1	c.*5691G>T
10	68181787	C	A	PASS	downstream_gene_variant	MODIFIER	AAK1	474625	transcript	XM_005626181.3	protein_coding	-1	c.*5691G>T
10	68181787	C	A	PASS	downstream_gene_variant	MODIFIER	AAK1	474625	transcript	XM_531855.6	protein_coding	-1	c.*5691G>T
10	68181787	C	A	PASS	downstream_gene_variant	MODIFIER	AAK1	474625	transcript	XM_022424836.1	protein_coding	-1	c.*5691G>T
10	68181787	C	A	PASS	downstream_gene_variant	MODIFIER	AAK1	474625	transcript	XR_002630968.1	pseudogene	-1	n.*635G>T
10	68181787	C	A	PASS	downstream_gene_variant	MODIFIER	AAK1	474625	transcript	XM_014117580.2	protein_coding	-1	c.*5691G>T
10	68181787	C	A	PASS	downstream_gene_variant	MODIFIER	AAK1	474625	transcript	XM_022424838.1	protein_coding	-1	c.*5691G>T
10	68181787	C	A	PASS	non_coding_transcript_exon_variant	MODIFIER	AAK1	474625	transcript	XR_002630969.1	pseudogene	23	n.4091G>T
10	68181787	C	A	PASS	non_coding_transcript_exon_variant	MODIFIER	AAK1	474625	transcript	XR_002630970.1	pseudogene	21	n.3870G>T
10	68279737	G	A	PASS	intron_variant	MODIFIER	AAK1	474625	transcript	XM_014117579.2	protein_coding	2	c.164-18984C>T
10	68279737	G	A	PASS	intron_variant	MODIFIER	AAK1	474625	transcript	XM_022424835.1	protein_coding	2	c.164-18984C>T
10	68279737	G	A	PASS	intron_variant	MODIFIER	AAK1	474625	transcript	XR_002630969.1	pseudogene	2	n.558-18984C>T
10	68279737	G	A	PASS	intron_variant	MODIFIER	AAK1	474625	transcript	XM_022424837.1	protein_coding	2	c.164-18984C>T
10	68279737	G	A	PASS	intron_variant	MODIFIER	AAK1	474625	transcript	XM_022424839.1	protein_coding	2	c.164-18984C>T
10	68279737	G	A	PASS	intron_variant	MODIFIER	AAK1	474625	transcript	XM_022424842.1	protein_coding	2	c.164-18984C>T
10	68279737	G	A	PASS	intron_variant	MODIFIER	AAK1	474625	transcript	XR_002630970.1	pseudogene	2	n.559-18984C>T
10	68279737	G	A	PASS	intron_variant	MODIFIER	AAK1	474625	transcript	XM_005626181.3	protein_coding	2	c.164-18984C>T
10	68279737	G	A	PASS	intron_variant	MODIFIER	AAK1	474625	transcript	XM_531855.6	protein_coding	2	c.164-18984C>T
10	68279737	G	A	PASS	intron_variant	MODIFIER	AAK1	474625	transcript	XM_022424836.1	protein_coding	2	c.164-18984C>T
10	68279737	G	A	PASS	intron_variant	MODIFIER	AAK1	474625	transcript	XR_002630968.1	pseudogene	2	n.558-18984C>T
10	68279737	G	A	PASS	intron_variant	MODIFIER	AAK1	474625	transcript	XM_014117580.2	protein_coding	2	c.164-18984C>T
10	68279737	G	A	PASS	intron_variant	MODIFIER	AAK1	474625	transcript	XM_022424838.1	protein_coding	2	c.164-18984C>T
10	68279737	G	A	PASS	intron_variant	MODIFIER	AAK1	474625	transcript	XM_022424840.1	protein_coding	2	c.164-18984C>T
10	68279737	G	A	PASS	intron_variant	MODIFIER	AAK1	474625	transcript	XM_022424841.1	protein_coding	2	c.164-18984C>T
10	68279737	G	A	PASS	intron_variant	MODIFIER	AAK1	474625	transcript	XM_014117581.2	protein_coding	2	c.164-18984C>T
10	68729162	G	GAC	PASS	downstream_gene_variant	MODIFIER	LOC111097812	111097812	transcript	XR_002631005.1	pseudogene	-1	n.*1213_*1214insAC
10	68729162	G	GAC	PASS	downstream_gene_variant	MODIFIER	C10H2orf42	474627	transcript	XM_005626188.3	protein_coding	-1	c.*5185_*5186insGT
10	68729162	G	GAC	PASS	downstream_gene_variant	MODIFIER	C10H2orf42	474627	transcript	XM_005626189.3	protein_coding	-1	c.*5185_*5186insGT
10	68729162	G	GAC	PASS	downstream_gene_variant	MODIFIER	C10H2orf42	474627	transcript	XM_005626190.3	protein_coding	-1	c.*5185_*5186insGT
10	68729162	G	GAC	PASS	downstream_gene_variant	MODIFIER	C10H2orf42	474627	transcript	XM_014117592.2	protein_coding	-1	c.*5185_*5186insGT
10	68729162	G	GAC	PASS	downstream_gene_variant	MODIFIER	C10H2orf42	474627	transcript	XM_005626191.3	protein_coding	-1	c.*5185_*5186insGT
10	68729162	G	GAC	PASS	downstream_gene_variant	MODIFIER	C10H2orf42	474627	transcript	XM_014117591.2	protein_coding	-1	c.*5185_*5186insGT
10	68729162	G	GAC	PASS	downstream_gene_variant	MODIFIER	C10H2orf42	474627	transcript	XM_014117593.2	protein_coding	-1	c.*5185_*5186insGT
10	68729162	G	GAC	PASS	downstream_gene_variant	MODIFIER	C10H2orf42	474627	transcript	XM_531857.6	protein_coding	-1	c.*5185_*5186insGT
10	68729162	G	GAC	PASS	intergenic_region	MODIFIER	LOC111097812-C10H2orf42	111097812-474627	intergenic_region	111097812-474627		-1	n.68729162_68729163insAC
10	68739828	C	T	PASS	intron_variant	MODIFIER	C10H2orf42	474627	transcript	XM_005626188.3	protein_coding	7	c.1253-150G>A
10	68739828	C	T	PASS	intron_variant	MODIFIER	C10H2orf42	474627	transcript	XM_005626189.3	protein_coding	7	c.1253-150G>A
10	68739828	C	T	PASS	intron_variant	MODIFIER	C10H2orf42	474627	transcript	XM_005626190.3	protein_coding	7	c.1253-150G>A
10	68739828	C	T	PASS	intron_variant	MODIFIER	C10H2orf42	474627	transcript	XM_014117592.2	protein_coding	8	c.1253-150G>A
10	68739828	C	T	PASS	intron_variant	MODIFIER	C10H2orf42	474627	transcript	XM_005626191.3	protein_coding	7	c.1253-150G>A
10	68739828	C	T	PASS	intron_variant	MODIFIER	C10H2orf42	474627	transcript	XM_014117591.2	protein_coding	8	c.1253-150G>A
10	68739828	C	T	PASS	intron_variant	MODIFIER	C10H2orf42	474627	transcript	XM_014117593.2	protein_coding	6	c.1148-150G>A
10	68739828	C	T	PASS	intron_variant	MODIFIER	C10H2orf42	474627	transcript	XM_531857.6	protein_coding	7	c.1253-150G>A
10	68740646	T	C	PASS	intron_variant	MODIFIER	C10H2orf42	474627	transcript	XM_005626188.3	protein_coding	7	c.1252+472A>G
10	68740646	T	C	PASS	intron_variant	MODIFIER	C10H2orf42	474627	transcript	XM_005626189.3	protein_coding	7	c.1252+472A>G
10	68740646	T	C	PASS	intron_variant	MODIFIER	C10H2orf42	474627	transcript	XM_005626190.3	protein_coding	7	c.1252+472A>G
10	68740646	T	C	PASS	intron_variant	MODIFIER	C10H2orf42	474627	transcript	XM_014117592.2	protein_coding	8	c.1252+472A>G
10	68740646	T	C	PASS	intron_variant	MODIFIER	C10H2orf42	474627	transcript	XM_005626191.3	protein_coding	7	c.1252+472A>G
10	68740646	T	C	PASS	intron_variant	MODIFIER	C10H2orf42	474627	transcript	XM_014117591.2	protein_coding	8	c.1252+472A>G
10	68740646	T	C	PASS	intron_variant	MODIFIER	C10H2orf42	474627	transcript	XM_014117593.2	protein_coding	6	c.1147+472A>G
10	68740646	T	C	PASS	intron_variant	MODIFIER	C10H2orf42	474627	transcript	XM_531857.6	protein_coding	7	c.1252+472A>G
10	69013441	G	A	PASS	intergenic_region	MODIFIER	LOC111097814-LOC102155304	111097814-102155304	intergenic_region	111097814-102155304		-1	n.69013441G>A
10	69222168	G	A	PASS	intergenic_region	MODIFIER	CD207-VAX2	612679-106559406	intergenic_region	612679-106559406		-1	n.69222168G>A
10	69269194	C	T	PASS	intron_variant	MODIFIER	ATP6V1B1	474628	transcript	XM_005626260.2	protein_coding	4	c.381+2264C>T
11	3942	C	A	PASS	intergenic_region	MODIFIER	CHR_START-MGAT1	CHR_START-491674	intergenic_region	CHR_START-491674		-1	n.3942C>A
11	87377	T	C	PASS	intergenic_region	MODIFIER	CHR_START-MGAT1	CHR_START-491674	intergenic_region	CHR_START-491674		-1	n.87377T>C
11	794751	G	T	PASS	3_prime_UTR_variant	MODIFIER	LOC481473	481473	transcript	XM_022425067.1	protein_coding	1	c.*134G>T
11	849274	G	T	PASS	intergenic_region	MODIFIER	IFGGC1-IFGGB2	481471-481470	intergenic_region	481471-481470		-1	n.849274G>T
11	962218	T	C	PASS	upstream_gene_variant	MODIFIER	LOC100684769	100684769	transcript	XM_022425069.1	protein_coding	-1	c.-35470A>G
11	962218	T	C	PASS	intergenic_region	MODIFIER	LOC100684769-COR2AI2	100684769-481468	intergenic_region	100684769-481468		-1	n.962218T>C
11	3322889	C	A	PASS	upstream_gene_variant	MODIFIER	PHYKPL	481448	transcript	XM_022425118.1	protein_coding	-1	c.-1232C>A
11	3322889	C	A	PASS	upstream_gene_variant	MODIFIER	PHYKPL	481448	transcript	XM_538569.4	protein_coding	-1	c.-1232C>A
11	3322889	C	A	PASS	downstream_gene_variant	MODIFIER	COL23A1	607556	transcript	XM_005626312.2	protein_coding	-1	c.*4022C>A
11	3322889	C	A	PASS	downstream_gene_variant	MODIFIER	COL23A1	607556	transcript	XM_022425115.1	protein_coding	-1	c.*4022C>A
11	3322889	C	A	PASS	downstream_gene_variant	MODIFIER	COL23A1	607556	transcript	XM_022425114.1	protein_coding	-1	c.*4022C>A
11	3322889	C	A	PASS	downstream_gene_variant	MODIFIER	COL23A1	607556	transcript	XM_022425116.1	protein_coding	-1	c.*4022C>A
11	3322889	C	A	PASS	downstream_gene_variant	MODIFIER	COL23A1	607556	transcript	XM_022425117.1	protein_coding	-1	c.*4022C>A
11	3322889	C	A	PASS	downstream_gene_variant	MODIFIER	COL23A1	607556	transcript	XM_022425112.1	protein_coding	-1	c.*4022C>A
11	3322889	C	A	PASS	downstream_gene_variant	MODIFIER	COL23A1	607556	transcript	XM_022425113.1	protein_coding	-1	c.*4022C>A
11	3322889	C	A	PASS	intergenic_region	MODIFIER	COL23A1-PHYKPL	607556-481448	intergenic_region	607556-481448		-1	n.3322889C>A
11	3619128	TA	T	PASS	intergenic_region	MODIFIER	YTHDC2-LOC106559454	474641-106559454	intergenic_region	474641-106559454		-1	n.3619129delA
11	4048736	AAC	A	PASS	intron_variant	MODIFIER	LOC111097984	111097984	transcript	XR_002631229.1	pseudogene	1	n.274+79903_274+79904delAC
11	4418554	C	G	PASS	intron_variant	MODIFIER	KCNN2	474640	transcript	XM_022425123.1	protein_coding	7	c.2208-784C>G
11	4418554	C	G	PASS	intron_variant	MODIFIER	KCNN2	474640	transcript	XM_022425125.1	protein_coding	6	c.2199-784C>G
11	5408140	G	T	PASS	intron_variant	MODIFIER	LOC102151376	102151376	transcript	XR_002631238.1	pseudogene	2	n.2954+157G>T
11	5408140	G	T	PASS	intron_variant	MODIFIER	LOC102151376	102151376	transcript	XR_002631242.1	pseudogene	2	n.244+157G>T
11	5408140	G	T	PASS	intron_variant	MODIFIER	LOC102151376	102151376	transcript	XR_002631237.1	pseudogene	2	n.2954+157G>T
11	5408140	G	T	PASS	intron_variant	MODIFIER	LOC102151376	102151376	transcript	XR_002631239.1	pseudogene	2	n.2954+157G>T
11	5408140	G	T	PASS	intron_variant	MODIFIER	LOC102151376	102151376	transcript	XR_002631243.1	pseudogene	2	n.2954+157G>T
11	5408140	G	T	PASS	intron_variant	MODIFIER	LOC102151376	102151376	transcript	XR_002631236.1	pseudogene	2	n.415+157G>T
11	5408140	G	T	PASS	intron_variant	MODIFIER	LOC102151376	102151376	transcript	XR_002631240.1	pseudogene	2	n.2478+157G>T
11	5408140	G	T	PASS	intron_variant	MODIFIER	LOC102151376	102151376	transcript	XR_002631234.1	pseudogene	2	n.2954+157G>T
11	5408140	G	T	PASS	intron_variant	MODIFIER	LOC102151376	102151376	transcript	XR_002631235.1	pseudogene	2	n.2804+157G>T
11	5408140	G	T	PASS	intron_variant	MODIFIER	LOC102151376	102151376	transcript	XR_002631241.1	pseudogene	2	n.2491+157G>T
11	6184947	C	G	PASS	intron_variant	MODIFIER	SEMA6A	481432	transcript	XM_005626331.3	protein_coding	1	c.-38-7130G>C
11	6184947	C	G	PASS	intron_variant	MODIFIER	SEMA6A	481432	transcript	XM_005626333.3	protein_coding	1	c.-38-7130G>C
11	6184947	C	G	PASS	intron_variant	MODIFIER	SEMA6A	481432	transcript	XM_005626337.3	protein_coding	1	c.-38-7130G>C
11	6184947	C	G	PASS	intron_variant	MODIFIER	SEMA6A	481432	transcript	XM_853750.5	protein_coding	1	c.-38-7130G>C
11	6184947	C	G	PASS	intron_variant	MODIFIER	SEMA6A	481432	transcript	XM_022425141.1	protein_coding	1	c.-38-7130G>C
11	8000639	C	G	PASS	downstream_gene_variant	MODIFIER	LOC102152834	102152834	transcript	XR_002631259.1	pseudogene	-1	n.*4087G>C
11	8000639	C	G	PASS	intron_variant	MODIFIER	LOC102152834	102152834	transcript	XR_002631258.1	pseudogene	7	n.933+10058G>C
11	8306245	AAG	A	PASS	intron_variant	MODIFIER	DTWD2	608190	transcript	XM_022425142.1	protein_coding	4	c.483+31671_483+31672delCT
11	8306245	AAG	A	PASS	intron_variant	MODIFIER	DTWD2	608190	transcript	XR_002631266.1	pseudogene	4	n.507+31671_507+31672delCT
11	8306245	AAG	A	PASS	intron_variant	MODIFIER	DTWD2	608190	transcript	XR_002631265.1	pseudogene	4	n.507+31671_507+31672delCT
11	8306245	AAG	A	PASS	intron_variant	MODIFIER	DTWD2	608190	transcript	XR_002631264.1	pseudogene	4	n.507+31671_507+31672delCT
11	8485630	G	C	PASS	intron_variant	MODIFIER	DMXL1	474631	transcript	XM_005626338.3	protein_coding	15	c.2569+3186G>C
11	8485630	G	C	PASS	intron_variant	MODIFIER	DMXL1	474631	transcript	XM_005626339.3	protein_coding	15	c.2569+3186G>C
11	8485630	G	C	PASS	intron_variant	MODIFIER	DMXL1	474631	transcript	XM_005626340.3	protein_coding	15	c.2569+3186G>C
11	8485630	G	C	PASS	intron_variant	MODIFIER	DMXL1	474631	transcript	XM_005626341.3	protein_coding	15	c.2569+3186G>C
11	8485630	G	C	PASS	intron_variant	MODIFIER	DMXL1	474631	transcript	XM_531861.6	protein_coding	15	c.2569+3186G>C
11	8485630	G	C	PASS	intron_variant	MODIFIER	DMXL1	474631	transcript	XM_854056.5	protein_coding	15	c.2569+3186G>C
11	8485630	G	C	PASS	intron_variant	MODIFIER	DMXL1	474631	transcript	XM_022425143.1	protein_coding	14	c.2305+3186G>C
11	8577239	T	TTTC	PASS	intergenic_region	MODIFIER	DMXL1-TNFAIP8	474631-481428	intergenic_region	474631-481428		-1	n.8577239_8577240insTTC
11	10994656	C	CT	PASS	intron_variant	MODIFIER	LOC102151636	102151636	transcript	XM_022425180.1	protein_coding	8	c.836-55982_836-55981insA
11	10994656	C	CT	PASS	intron_variant	MODIFIER	LOC102151636	102151636	transcript	XM_022425182.1	protein_coding	7	c.746-55982_746-55981insA
11	10994656	C	CT	PASS	intron_variant	MODIFIER	LOC102151636	102151636	transcript	XM_022425181.1	protein_coding	8	c.836-55982_836-55981insA
11	11069211	G	T	PASS	intron_variant	MODIFIER	LOC102151636	102151636	transcript	XM_022425180.1	protein_coding	8	c.836-130536C>A
11	11069211	G	T	PASS	intron_variant	MODIFIER	LOC102151636	102151636	transcript	XM_022425182.1	protein_coding	7	c.746-130536C>A
11	11069211	G	T	PASS	intron_variant	MODIFIER	LOC102151636	102151636	transcript	XM_022425181.1	protein_coding	8	c.836-130536C>A
11	11262752	G	T	PASS	intron_variant	MODIFIER	LOC102151636	102151636	transcript	XM_022425180.1	protein_coding	8	c.835+150416C>A
11	11262752	G	T	PASS	intron_variant	MODIFIER	LOC102151636	102151636	transcript	XM_022425182.1	protein_coding	7	c.745+150416C>A
11	11262752	G	T	PASS	intron_variant	MODIFIER	LOC102151636	102151636	transcript	XM_022425181.1	protein_coding	8	c.835+150416C>A
11	11270452	A	G	PASS	intron_variant	MODIFIER	LOC102151636	102151636	transcript	XM_022425180.1	protein_coding	8	c.835+142716T>C
11	11270452	A	G	PASS	intron_variant	MODIFIER	LOC102151636	102151636	transcript	XM_022425182.1	protein_coding	7	c.745+142716T>C
11	11270452	A	G	PASS	intron_variant	MODIFIER	LOC102151636	102151636	transcript	XM_022425181.1	protein_coding	8	c.835+142716T>C
11	11282508	T	A	PASS	intron_variant	MODIFIER	LOC102151636	102151636	transcript	XM_022425180.1	protein_coding	8	c.835+130660A>T
11	11282508	T	A	PASS	intron_variant	MODIFIER	LOC102151636	102151636	transcript	XM_022425182.1	protein_coding	7	c.745+130660A>T
11	11282508	T	A	PASS	intron_variant	MODIFIER	LOC102151636	102151636	transcript	XM_022425181.1	protein_coding	8	c.835+130660A>T
11	11299222	T	TTCATTCAC	PASS	intron_variant	MODIFIER	LOC102151636	102151636	transcript	XM_022425180.1	protein_coding	8	c.835+113945_835+113946insGTGAATGA
11	11299222	T	TTCATTCAC	PASS	intron_variant	MODIFIER	LOC102151636	102151636	transcript	XM_022425182.1	protein_coding	7	c.745+113945_745+113946insGTGAATGA
11	11299222	T	TTCATTCAC	PASS	intron_variant	MODIFIER	LOC102151636	102151636	transcript	XM_022425181.1	protein_coding	8	c.835+113945_835+113946insGTGAATGA
11	13158610	T	TA	PASS	intergenic_region	MODIFIER	PRDM6-CEP120	100687856-474659	intergenic_region	100687856-474659		-1	n.13158610_13158611insA
11	13239282	C	G	PASS	intron_variant	MODIFIER	CEP120	474659	transcript	XM_014117682.2	protein_coding	5	c.464-1058G>C
11	13239282	C	G	PASS	intron_variant	MODIFIER	CEP120	474659	transcript	XM_022425213.1	protein_coding	4	c.386-1058G>C
11	13239282	C	G	PASS	intron_variant	MODIFIER	CEP120	474659	transcript	XM_005626449.3	protein_coding	4	c.386-1058G>C
11	13239282	C	G	PASS	intron_variant	MODIFIER	CEP120	474659	transcript	XM_531888.6	protein_coding	5	c.464-1058G>C
11	13239282	C	G	PASS	intron_variant	MODIFIER	CEP120	474659	transcript	XM_022425214.1	protein_coding	4	c.464-1058G>C
11	13239282	C	G	PASS	intron_variant	MODIFIER	CEP120	474659	transcript	XM_022425215.1	protein_coding	4	c.464-1058G>C
11	13852968	G	T	PASS	intergenic_region	MODIFIER	LOC111098003-LOC111098004	111098003-111098004	intergenic_region	111098003-111098004		-1	n.13852968G>T
11	13857182	C	T	PASS	intergenic_region	MODIFIER	LOC111098003-LOC111098004	111098003-111098004	intergenic_region	111098003-111098004		-1	n.13857182C>T
11	13935983	G	A	PASS	intergenic_region	MODIFIER	LOC111098003-LOC111098004	111098003-111098004	intergenic_region	111098003-111098004		-1	n.13935983G>A
11	14424690	A	ATT	PASS	intergenic_region	MODIFIER	ZNF608-LOC106559535	481484-106559535	intergenic_region	481484-106559535		-1	n.14424690_14424691insTT
11	17214234	G	A	PASS	intron_variant	MODIFIER	SLC12A2	481490	transcript	XM_538611.6	protein_coding	13	c.1825+3129G>A
11	29216224	C	A	PASS	intron_variant	MODIFIER	PTPRD	481538	transcript	XM_022425377.1	protein_coding	34	c.4010-2638G>T
11	29216224	C	A	PASS	intron_variant	MODIFIER	PTPRD	481538	transcript	XM_014117756.2	protein_coding	27	c.2738-3183G>T
11	29216224	C	A	PASS	intron_variant	MODIFIER	PTPRD	481538	transcript	XM_014117757.2	protein_coding	26	c.2726-3183G>T
11	29216224	C	A	PASS	intron_variant	MODIFIER	PTPRD	481538	transcript	XM_022425406.1	protein_coding	27	c.2744-2638G>T
11	29216224	C	A	PASS	intron_variant	MODIFIER	PTPRD	481538	transcript	XM_022425407.1	protein_coding	29	c.2771-3183G>T
11	29216224	C	A	PASS	intron_variant	MODIFIER	PTPRD	481538	transcript	XM_022425408.1	protein_coding	29	c.2768-3183G>T
11	29216224	C	A	PASS	intron_variant	MODIFIER	PTPRD	481538	transcript	XM_022425409.1	protein_coding	26	c.2726-2638G>T
11	29216224	C	A	PASS	intron_variant	MODIFIER	PTPRD	481538	transcript	XM_022425410.1	protein_coding	28	c.2759-3183G>T
11	29216224	C	A	PASS	intron_variant	MODIFIER	PTPRD	481538	transcript	XM_022425411.1	protein_coding	28	c.2759-3183G>T
11	29216224	C	A	PASS	intron_variant	MODIFIER	PTPRD	481538	transcript	XM_022425412.1	protein_coding	28	c.2756-3183G>T
11	29216224	C	A	PASS	intron_variant	MODIFIER	PTPRD	481538	transcript	XM_022425413.1	protein_coding	27	c.2741-3183G>T
11	29216224	C	A	PASS	intron_variant	MODIFIER	PTPRD	481538	transcript	XM_022425398.1	protein_coding	33	c.3989-3183G>T
11	29216224	C	A	PASS	intron_variant	MODIFIER	PTPRD	481538	transcript	XM_022425400.1	protein_coding	29	c.3923-3183G>T
11	29216224	C	A	PASS	intron_variant	MODIFIER	PTPRD	481538	transcript	XM_022425405.1	protein_coding	29	c.3635-2638G>T
11	29216224	C	A	PASS	intron_variant	MODIFIER	PTPRD	481538	transcript	XM_022425414.1	protein_coding	28	c.3620-3183G>T
11	29216224	C	A	PASS	intron_variant	MODIFIER	PTPRD	481538	transcript	XM_005626620.3	protein_coding	34	c.4007-2638G>T
11	29216224	C	A	PASS	intron_variant	MODIFIER	PTPRD	481538	transcript	XM_014117752.2	protein_coding	30	c.3932-3183G>T
11	29216224	C	A	PASS	intron_variant	MODIFIER	PTPRD	481538	transcript	XM_014117753.2	protein_coding	34	c.3998-2638G>T
11	29216224	C	A	PASS	intron_variant	MODIFIER	PTPRD	481538	transcript	XM_022425378.1	protein_coding	33	c.4010-2638G>T
11	29216224	C	A	PASS	intron_variant	MODIFIER	PTPRD	481538	transcript	XM_022425379.1	protein_coding	34	c.4007-2638G>T
11	29216224	C	A	PASS	intron_variant	MODIFIER	PTPRD	481538	transcript	XM_022425380.1	protein_coding	34	c.4007-2638G>T
11	29216224	C	A	PASS	intron_variant	MODIFIER	PTPRD	481538	transcript	XM_022425383.1	protein_coding	33	c.4001-2638G>T
11	29216224	C	A	PASS	intron_variant	MODIFIER	PTPRD	481538	transcript	XM_022425384.1	protein_coding	33	c.3998-2638G>T
11	29216224	C	A	PASS	intron_variant	MODIFIER	PTPRD	481538	transcript	XM_022425385.1	protein_coding	33	c.3995-2638G>T
11	29216224	C	A	PASS	intron_variant	MODIFIER	PTPRD	481538	transcript	XM_022425386.1	protein_coding	33	c.3992-2638G>T
11	29216224	C	A	PASS	intron_variant	MODIFIER	PTPRD	481538	transcript	XM_022425387.1	protein_coding	33	c.3989-2638G>T
11	29216224	C	A	PASS	intron_variant	MODIFIER	PTPRD	481538	transcript	XM_022425388.1	protein_coding	32	c.3983-2638G>T
11	29216224	C	A	PASS	intron_variant	MODIFIER	PTPRD	481538	transcript	XM_022425389.1	protein_coding	33	c.3983-2638G>T
11	29216224	C	A	PASS	intron_variant	MODIFIER	PTPRD	481538	transcript	XM_022425390.1	protein_coding	32	c.3980-2638G>T
11	29216224	C	A	PASS	intron_variant	MODIFIER	PTPRD	481538	transcript	XM_022425391.1	protein_coding	31	c.3971-2638G>T
11	29216224	C	A	PASS	intron_variant	MODIFIER	PTPRD	481538	transcript	XM_022425392.1	protein_coding	31	c.3968-2638G>T
11	29216224	C	A	PASS	intron_variant	MODIFIER	PTPRD	481538	transcript	XM_022425393.1	protein_coding	34	c.4010-3183G>T
11	29216224	C	A	PASS	intron_variant	MODIFIER	PTPRD	481538	transcript	XM_022425394.1	protein_coding	34	c.4007-3183G>T
11	29216224	C	A	PASS	intron_variant	MODIFIER	PTPRD	481538	transcript	XM_022425395.1	protein_coding	34	c.4004-3183G>T
11	29216224	C	A	PASS	intron_variant	MODIFIER	PTPRD	481538	transcript	XM_022425396.1	protein_coding	33	c.3995-3183G>T
11	29216224	C	A	PASS	intron_variant	MODIFIER	PTPRD	481538	transcript	XM_022425397.1	protein_coding	33	c.3992-3183G>T
11	29216224	C	A	PASS	intron_variant	MODIFIER	PTPRD	481538	transcript	XM_022425399.1	protein_coding	30	c.3938-2638G>T
11	29216224	C	A	PASS	intron_variant	MODIFIER	PTPRD	481538	transcript	XM_022425401.1	protein_coding	33	c.3704-2638G>T
11	29216224	C	A	PASS	intron_variant	MODIFIER	PTPRD	481538	transcript	XM_022425402.1	protein_coding	32	c.3692-2638G>T
11	29216224	C	A	PASS	intron_variant	MODIFIER	PTPRD	481538	transcript	XM_022425403.1	protein_coding	31	c.3680-2638G>T
11	29216224	C	A	PASS	intron_variant	MODIFIER	PTPRD	481538	transcript	XM_022425404.1	protein_coding	30	c.3662-2638G>T
11	29216224	C	A	PASS	intron_variant	MODIFIER	PTPRD	481538	transcript	XM_022425381.1	protein_coding	34	c.4007-2638G>T
11	29216224	C	A	PASS	intron_variant	MODIFIER	PTPRD	481538	transcript	XM_022425382.1	protein_coding	34	c.4004-2638G>T
11	30626387	C	CT	PASS	intron_variant	MODIFIER	PTPRD	481538	transcript	XM_022425377.1	protein_coding	4	c.-363+4620_-363+4621insA
11	30626387	C	CT	PASS	intron_variant	MODIFIER	PTPRD	481538	transcript	XM_014117756.2	protein_coding	4	c.-363+4620_-363+4621insA
11	30626387	C	CT	PASS	intron_variant	MODIFIER	PTPRD	481538	transcript	XM_014117757.2	protein_coding	4	c.-363+4620_-363+4621insA
11	30626387	C	CT	PASS	intron_variant	MODIFIER	PTPRD	481538	transcript	XM_022425406.1	protein_coding	4	c.-363+4620_-363+4621insA
11	30626387	C	CT	PASS	intron_variant	MODIFIER	PTPRD	481538	transcript	XM_022425407.1	protein_coding	4	c.-363+4620_-363+4621insA
11	30626387	C	CT	PASS	intron_variant	MODIFIER	PTPRD	481538	transcript	XM_022425408.1	protein_coding	4	c.-363+4620_-363+4621insA
11	30626387	C	CT	PASS	intron_variant	MODIFIER	PTPRD	481538	transcript	XM_022425409.1	protein_coding	4	c.-363+4620_-363+4621insA
11	30626387	C	CT	PASS	intron_variant	MODIFIER	PTPRD	481538	transcript	XM_022425410.1	protein_coding	4	c.-363+4620_-363+4621insA
11	30626387	C	CT	PASS	intron_variant	MODIFIER	PTPRD	481538	transcript	XM_022425411.1	protein_coding	4	c.-363+4620_-363+4621insA
11	30626387	C	CT	PASS	intron_variant	MODIFIER	PTPRD	481538	transcript	XM_022425412.1	protein_coding	4	c.-363+4620_-363+4621insA
11	30626387	C	CT	PASS	intron_variant	MODIFIER	PTPRD	481538	transcript	XM_022425413.1	protein_coding	4	c.-363+4620_-363+4621insA
11	30626387	C	CT	PASS	intron_variant	MODIFIER	PTPRD	481538	transcript	XM_022425398.1	protein_coding	4	c.-363+4620_-363+4621insA
11	30626387	C	CT	PASS	intron_variant	MODIFIER	PTPRD	481538	transcript	XM_022425400.1	protein_coding	4	c.-363+4620_-363+4621insA
11	30626387	C	CT	PASS	intron_variant	MODIFIER	PTPRD	481538	transcript	XM_022425405.1	protein_coding	4	c.-363+4620_-363+4621insA
11	30626387	C	CT	PASS	intron_variant	MODIFIER	PTPRD	481538	transcript	XM_022425414.1	protein_coding	4	c.-363+4620_-363+4621insA
11	30626387	C	CT	PASS	intron_variant	MODIFIER	PTPRD	481538	transcript	XM_005626620.3	protein_coding	4	c.-363+4620_-363+4621insA
11	30626387	C	CT	PASS	intron_variant	MODIFIER	PTPRD	481538	transcript	XM_014117752.2	protein_coding	4	c.-363+4620_-363+4621insA
11	30626387	C	CT	PASS	intron_variant	MODIFIER	PTPRD	481538	transcript	XM_014117753.2	protein_coding	4	c.-363+4620_-363+4621insA
11	30626387	C	CT	PASS	intron_variant	MODIFIER	PTPRD	481538	transcript	XM_022425378.1	protein_coding	3	c.-363+4620_-363+4621insA
11	30626387	C	CT	PASS	intron_variant	MODIFIER	PTPRD	481538	transcript	XM_022425379.1	protein_coding	4	c.-363+4620_-363+4621insA
11	30626387	C	CT	PASS	intron_variant	MODIFIER	PTPRD	481538	transcript	XM_022425380.1	protein_coding	4	c.-363+4620_-363+4621insA
11	30626387	C	CT	PASS	intron_variant	MODIFIER	PTPRD	481538	transcript	XM_022425383.1	protein_coding	4	c.-363+4620_-363+4621insA
11	30626387	C	CT	PASS	intron_variant	MODIFIER	PTPRD	481538	transcript	XM_022425384.1	protein_coding	4	c.-363+4620_-363+4621insA
11	30626387	C	CT	PASS	intron_variant	MODIFIER	PTPRD	481538	transcript	XM_022425385.1	protein_coding	4	c.-363+4620_-363+4621insA
11	30626387	C	CT	PASS	intron_variant	MODIFIER	PTPRD	481538	transcript	XM_022425386.1	protein_coding	4	c.-363+4620_-363+4621insA
11	30626387	C	CT	PASS	intron_variant	MODIFIER	PTPRD	481538	transcript	XM_022425387.1	protein_coding	4	c.-363+4620_-363+4621insA
11	30626387	C	CT	PASS	intron_variant	MODIFIER	PTPRD	481538	transcript	XM_022425388.1	protein_coding	4	c.-363+4620_-363+4621insA
11	30626387	C	CT	PASS	intron_variant	MODIFIER	PTPRD	481538	transcript	XM_022425389.1	protein_coding	4	c.-363+4620_-363+4621insA
11	30626387	C	CT	PASS	intron_variant	MODIFIER	PTPRD	481538	transcript	XM_022425390.1	protein_coding	4	c.-363+4620_-363+4621insA
11	30626387	C	CT	PASS	intron_variant	MODIFIER	PTPRD	481538	transcript	XM_022425391.1	protein_coding	4	c.-363+4620_-363+4621insA
11	30626387	C	CT	PASS	intron_variant	MODIFIER	PTPRD	481538	transcript	XM_022425392.1	protein_coding	4	c.-363+4620_-363+4621insA
11	30626387	C	CT	PASS	intron_variant	MODIFIER	PTPRD	481538	transcript	XM_022425393.1	protein_coding	4	c.-363+4620_-363+4621insA
11	30626387	C	CT	PASS	intron_variant	MODIFIER	PTPRD	481538	transcript	XM_022425394.1	protein_coding	4	c.-363+4620_-363+4621insA
11	30626387	C	CT	PASS	intron_variant	MODIFIER	PTPRD	481538	transcript	XM_022425395.1	protein_coding	4	c.-363+4620_-363+4621insA
11	30626387	C	CT	PASS	intron_variant	MODIFIER	PTPRD	481538	transcript	XM_022425396.1	protein_coding	4	c.-363+4620_-363+4621insA
11	30626387	C	CT	PASS	intron_variant	MODIFIER	PTPRD	481538	transcript	XM_022425397.1	protein_coding	4	c.-363+4620_-363+4621insA
11	30626387	C	CT	PASS	intron_variant	MODIFIER	PTPRD	481538	transcript	XM_022425399.1	protein_coding	4	c.-363+4620_-363+4621insA
11	30626387	C	CT	PASS	intron_variant	MODIFIER	PTPRD	481538	transcript	XM_022425401.1	protein_coding	4	c.-363+4620_-363+4621insA
11	30626387	C	CT	PASS	intron_variant	MODIFIER	PTPRD	481538	transcript	XM_022425402.1	protein_coding	4	c.-363+4620_-363+4621insA
11	30626387	C	CT	PASS	intron_variant	MODIFIER	PTPRD	481538	transcript	XM_022425403.1	protein_coding	4	c.-363+4620_-363+4621insA
11	30626387	C	CT	PASS	intron_variant	MODIFIER	PTPRD	481538	transcript	XM_022425404.1	protein_coding	4	c.-363+4620_-363+4621insA
11	30626387	C	CT	PASS	intron_variant	MODIFIER	PTPRD	481538	transcript	XM_022425381.1	protein_coding	4	c.-363+4620_-363+4621insA
11	30626387	C	CT	PASS	intron_variant	MODIFIER	PTPRD	481538	transcript	XM_022425382.1	protein_coding	4	c.-363+4620_-363+4621insA
11	32693271	AAAAG	A	PASS	intergenic_region	MODIFIER	LOC100684799-LOC100856273	100684799-100856273	intergenic_region	100684799-100856273		-1	n.32693272_32693275delAAAG
11	39336609	G	T	PASS	intron_variant	MODIFIER	SLC24A2	481554	transcript	XM_005626669.3	protein_coding	5	c.1129+4214C>A
11	39336609	G	T	PASS	intron_variant	MODIFIER	SLC24A2	481554	transcript	XM_005626670.3	protein_coding	4	c.1079-14998C>A
11	44305214	T	G	PASS	intron_variant	MODIFIER	LOC111098070	111098070	transcript	XR_002631495.1	pseudogene	7	n.1124+3939A>C
11	44305214	T	G	PASS	intron_variant	MODIFIER	LOC111098070	111098070	transcript	XR_002631494.1	pseudogene	6	n.728-35613A>C
11	44305214	T	G	PASS	intron_variant	MODIFIER	LOC111098070	111098070	transcript	XR_002631496.1	pseudogene	6	n.728-47905A>C
11	44305214	T	G	PASS	intron_variant	MODIFIER	LOC111098070	111098070	transcript	XR_002631493.1	pseudogene	6	n.728-56312A>C
11	44305333	C	T	PASS	intron_variant	MODIFIER	LOC111098070	111098070	transcript	XR_002631495.1	pseudogene	7	n.1124+3820G>A
11	44305333	C	T	PASS	intron_variant	MODIFIER	LOC111098070	111098070	transcript	XR_002631494.1	pseudogene	6	n.728-35732G>A
11	44305333	C	T	PASS	intron_variant	MODIFIER	LOC111098070	111098070	transcript	XR_002631496.1	pseudogene	6	n.728-48024G>A
11	44305333	C	T	PASS	intron_variant	MODIFIER	LOC111098070	111098070	transcript	XR_002631493.1	pseudogene	6	n.728-56431G>A
11	48409081	C	A	PASS	intergenic_region	MODIFIER	LOC100855832-LOC111097947	100855832-111097947	intergenic_region	100855832-111097947		-1	n.48409081C>A
11	48780893	C	T	PASS	intergenic_region	MODIFIER	LOC111097947-LOC111098079	111097947-111098079	intergenic_region	111097947-111098079		-1	n.48780893C>T
11	51405113	C	CCCTTCCTT	PASS	intron_variant	MODIFIER	LOC111098086	111098086	transcript	XR_002631572.1	pseudogene	1	n.469-7526_469-7525insAAGGAAGG
11	63883223	T	TTG	PASS	intron_variant	MODIFIER	LOC102152291	102152291	transcript	XR_293626.2	pseudogene	1	n.488+28083_488+28084insCA
11	64629236	CCCCCG	C	PASS	intergenic_region	MODIFIER	LOC111098129-LOC100683840	111098129-100683840	intergenic_region	111098129-100683840		-1	n.64629237_64629241delCCCCG
11	68613623	T	G	PASS	downstream_gene_variant	MODIFIER	WHRN	612588	transcript	XM_005626956.3	protein_coding	-1	c.*4453A>C
11	68613623	T	G	PASS	downstream_gene_variant	MODIFIER	WHRN	612588	transcript	XM_005626954.3	protein_coding	-1	c.*4453A>C
11	68613623	T	G	PASS	downstream_gene_variant	MODIFIER	WHRN	612588	transcript	XM_014117952.2	protein_coding	-1	c.*4453A>C
11	68613623	T	G	PASS	downstream_gene_variant	MODIFIER	WHRN	612588	transcript	XM_850321.5	protein_coding	-1	c.*4453A>C
11	68613623	T	G	PASS	intergenic_region	MODIFIER	AKNA-WHRN	481687-612588	intergenic_region	481687-612588		-1	n.68613623T>G
11	71181745	C	T	PASS	intergenic_region	MODIFIER	ASTN2-TLR4	481693-403417	intergenic_region	481693-403417		-1	n.71181745C>T
11	71200000	C	T	PASS	intergenic_region	MODIFIER	ASTN2-TLR4	481693-403417	intergenic_region	481693-403417		-1	n.71200000C>T
11	71425844	G	GA	PASS	intergenic_region	MODIFIER	LOC106559529-LOC111097893	106559529-111097893	intergenic_region	106559529-111097893		-1	n.71425844_71425845insA
11	73078588	G	T	PASS	intergenic_region	MODIFIER	LOC102153086-LOC111097897	102153086-111097897	intergenic_region	102153086-111097897		-1	n.73078588G>T
12	2026367	T	G	PASS	intron_variant	MODIFIER	LOC100686815	100686815	transcript	100686815	pseudogene	1	n.77+2588T>G
12	14907370	C	CCG	PASS	upstream_gene_variant	MODIFIER	PLA2G7	403848	transcript	XM_005627024.3	protein_coding	-1	c.-21440_-21439insCG
12	14907370	C	CCG	PASS	intron_variant	MODIFIER	PLA2G7	403848	transcript	NM_001003198.1	protein_coding	1	c.-35+300_-35+301insCG
12	14907370	C	CCG	PASS	intron_variant	MODIFIER	PLA2G7	403848	transcript	XM_005627025.3	protein_coding	1	c.-32+300_-32+301insCG
12	14907370	C	CCG	PASS	intron_variant	MODIFIER	PLA2G7	403848	transcript	XM_022425715.1	protein_coding	1	c.-35+735_-35+736insCG
12	14907387	C	T	PASS	upstream_gene_variant	MODIFIER	PLA2G7	403848	transcript	XM_005627024.3	protein_coding	-1	c.-21456G>A
12	14907387	C	T	PASS	intron_variant	MODIFIER	PLA2G7	403848	transcript	NM_001003198.1	protein_coding	1	c.-35+284G>A
12	14907387	C	T	PASS	intron_variant	MODIFIER	PLA2G7	403848	transcript	XM_005627025.3	protein_coding	1	c.-32+284G>A
12	14907387	C	T	PASS	intron_variant	MODIFIER	PLA2G7	403848	transcript	XM_022425715.1	protein_coding	1	c.-35+719G>A
12	20845263	T	C	PASS	intergenic_region	MODIFIER	ELOVL5-GCLC	610377-609822	intergenic_region	610377-609822		-1	n.20845263T>C
12	20845264	T	C	PASS	intergenic_region	MODIFIER	ELOVL5-GCLC	610377-609822	intergenic_region	610377-609822		-1	n.20845264T>C
12	29706235	C	T	PASS	intergenic_region	MODIFIER	LOC111098167-LOC111098168	111098167-111098168	intergenic_region	111098167-111098168		-1	n.29706235C>T
12	29706242	C	T	PASS	intergenic_region	MODIFIER	LOC111098167-LOC111098168	111098167-111098168	intergenic_region	111098167-111098168		-1	n.29706242C>T
12	29706255	C	A	PASS	intergenic_region	MODIFIER	LOC111098167-LOC111098168	111098167-111098168	intergenic_region	111098167-111098168		-1	n.29706255C>A
12	29706266	G	C	PASS	intergenic_region	MODIFIER	LOC111098167-LOC111098168	111098167-111098168	intergenic_region	111098167-111098168		-1	n.29706266G>C
12	29706267	A	G	PASS	intergenic_region	MODIFIER	LOC111098167-LOC111098168	111098167-111098168	intergenic_region	111098167-111098168		-1	n.29706267A>G
12	31930738	TCCTC	T	PASS	intron_variant	MODIFIER	ADGRB3	481870	transcript	XM_538991.6	protein_coding	20	c.2817+33139_2817+33142delCCTC
12	31930738	TCCTC	T	PASS	intron_variant	MODIFIER	ADGRB3	481870	transcript	XM_861971.5	protein_coding	19	c.2817+33139_2817+33142delCCTC
12	31930738	TCCTC	T	PASS	intron_variant	MODIFIER	ADGRB3	481870	transcript	XM_005627521.3	protein_coding	20	c.2817+33139_2817+33142delCCTC
12	31930738	TCCTC	T	PASS	intron_variant	MODIFIER	ADGRB3	481870	transcript	XM_014118101.2	protein_coding	20	c.2817+33139_2817+33142delCCTC
12	38019379	G	GT	PASS	intergenic_region	MODIFIER	LOC100684849-LOC100685005	100684849-100685005	intergenic_region	100684849-100685005		-1	n.38019379_38019380insT
12	39791922	C	CCCA	PASS	intergenic_region	MODIFIER	LOC111098143-LOC106559590	111098143-106559590	intergenic_region	111098143-106559590		-1	n.39791922_39791923insCCA
12	42144277	G	A	PASS	intergenic_region	MODIFIER	LOC111098335-LOC111098337	111098335-111098337	intergenic_region	111098335-111098337		-1	n.42144277G>A
12	42227267	A	G	GATKstd	downstream_gene_variant	MODIFIER	LOC111098337	111098337	transcript	XR_002632039.1	pseudogene	-1	n.*2448T>C
12	42227267	A	G	GATKstd	intergenic_region	MODIFIER	LOC111098335-LOC111098337	111098335-111098337	intergenic_region	111098335-111098337		-1	n.42227267A>G
12	42518890	GA	G	PASS	intergenic_region	MODIFIER	LOC111098173-IBTK	111098173-481897	intergenic_region	111098173-481897		-1	n.42518891delA
12	42924552	G	A	GATKstd	upstream_gene_variant	MODIFIER	LOC111098144	111098144	transcript	111098144	pseudogene	-1	n.-1996C>T
12	42924552	G	A	GATKstd	intergenic_region	MODIFIER	LOC111098144-LOC111098340	111098144-111098340	intergenic_region	111098144-111098340		-1	n.42924552G>A
12	43027756	C	T	GATKstd	upstream_gene_variant	MODIFIER	LOC111098339	111098339	transcript	XM_022426289.1	protein_coding	-1	c.-1320C>T
12	43027756	C	T	GATKstd	intron_variant	MODIFIER	LOC111098340	111098340	transcript	XR_002632041.1	pseudogene	1	n.144-49331C>T
12	43034439	G	A	GATKstd	downstream_gene_variant	MODIFIER	LOC111098339	111098339	transcript	XM_022426289.1	protein_coding	-1	c.*5102G>A
12	43034439	G	A	GATKstd	intron_variant	MODIFIER	LOC111098340	111098340	transcript	XR_002632041.1	pseudogene	1	n.144-42648G>A
12	43094142	A	T	GATKstd	intron_variant	MODIFIER	LOC111098340	111098340	transcript	XR_002632041.1	pseudogene	3	n.302+16824A>T
12	46916745	T	TTTTTTTTTTTTTTTTTAATTTTTTATTTATTTATGA	PASS	upstream_gene_variant	MODIFIER	LOC106559548	106559548	transcript	106559548	pseudogene	-1	n.-2474_-2473insTCATAAATAAATAAAAAATTAAAAAAAAAAAAAAAA
12	46916745	T	TTTTTTTTTTTTTTTTTAATTTTTTATTTATTTATGA	PASS	intron_variant	MODIFIER	CFAP206	474990	transcript	XM_022426333.1	protein_coding	1	c.20-14165_20-14164insTTTTTTTTTTTTTTTTAATTTTTTATTTATTTATGA
12	47202563	T	C	PASS	intergenic_region	MODIFIER	LOC111098350-SPACA1	111098350-611635	intergenic_region	111098350-611635		-1	n.47202563T>C
12	47741233	G	A	PASS	intergenic_region	MODIFIER	LOC111098352-LOC111098354	111098352-111098354	intergenic_region	111098352-111098354		-1	n.47741233G>A
12	48359450	CCTT	C	PASS	intron_variant	MODIFIER	SRSF12	474992	transcript	XM_005627622.3	protein_coding	4	c.588-796_588-794delAAG
12	48359450	CCTT	C	PASS	intron_variant	MODIFIER	SRSF12	474992	transcript	XM_022426348.1	protein_coding	4	c.366-796_366-794delAAG
12	48359450	CCTT	C	PASS	intron_variant	MODIFIER	SRSF12	474992	transcript	XM_022426347.1	protein_coding	4	c.480-796_480-794delAAG
12	48359450	CCTT	C	PASS	intron_variant	MODIFIER	SRSF12	474992	transcript	XM_014118142.2	protein_coding	4	c.387-796_387-794delAAG
12	48613362	ACT	A	PASS	intron_variant	MODIFIER	RRAGD	474994	transcript	XM_022426350.1	protein_coding	1	c.104-6259_104-6258delAG
12	48635519	TTTCTCTCATG	T	PASS	intergenic_region	MODIFIER	RRAGD-ANKRD6	474994-481919	intergenic_region	474994-481919		-1	n.48635520_48635529delTTCTCTCATG
12	48636142	T	C	PASS	intergenic_region	MODIFIER	RRAGD-ANKRD6	474994-481919	intergenic_region	474994-481919		-1	n.48636142T>C
12	48638939	A	G	PASS	intergenic_region	MODIFIER	RRAGD-ANKRD6	474994-481919	intergenic_region	474994-481919		-1	n.48638939A>G
12	48639000	G	GA	PASS	intergenic_region	MODIFIER	RRAGD-ANKRD6	474994-481919	intergenic_region	474994-481919		-1	n.48639000_48639001insA
12	48639911	G	A	PASS	intergenic_region	MODIFIER	RRAGD-ANKRD6	474994-481919	intergenic_region	474994-481919		-1	n.48639911G>A
12	48639968	T	C	PASS	intergenic_region	MODIFIER	RRAGD-ANKRD6	474994-481919	intergenic_region	474994-481919		-1	n.48639968T>C
12	48640018	C	T	PASS	intergenic_region	MODIFIER	RRAGD-ANKRD6	474994-481919	intergenic_region	474994-481919		-1	n.48640018C>T
12	48643403	G	A	PASS	upstream_gene_variant	MODIFIER	ANKRD6	481919	transcript	XM_022426351.1	protein_coding	-1	c.-125933G>A
12	48643403	G	A	PASS	upstream_gene_variant	MODIFIER	ANKRD6	481919	transcript	XM_005627631.3	protein_coding	-1	c.-125933G>A
12	48643403	G	A	PASS	upstream_gene_variant	MODIFIER	ANKRD6	481919	transcript	XM_005627633.3	protein_coding	-1	c.-125933G>A
12	48643403	G	A	PASS	upstream_gene_variant	MODIFIER	ANKRD6	481919	transcript	XM_022426356.1	protein_coding	-1	c.-125933G>A
12	48643403	G	A	PASS	upstream_gene_variant	MODIFIER	ANKRD6	481919	transcript	XM_022426357.1	protein_coding	-1	c.-125933G>A
12	48643403	G	A	PASS	upstream_gene_variant	MODIFIER	ANKRD6	481919	transcript	XM_848749.5	protein_coding	-1	c.-125933G>A
12	48643403	G	A	PASS	intergenic_region	MODIFIER	RRAGD-ANKRD6	474994-481919	intergenic_region	474994-481919		-1	n.48643403G>A
12	48655938	T	A	PASS	intron_variant	MODIFIER	ANKRD6	481919	transcript	XM_022426351.1	protein_coding	2	c.-146+7756T>A
12	48655938	T	A	PASS	intron_variant	MODIFIER	ANKRD6	481919	transcript	XM_005627631.3	protein_coding	2	c.-146+7756T>A
12	48655938	T	A	PASS	intron_variant	MODIFIER	ANKRD6	481919	transcript	XM_005627633.3	protein_coding	2	c.-146+7756T>A
12	48655938	T	A	PASS	intron_variant	MODIFIER	ANKRD6	481919	transcript	XM_022426356.1	protein_coding	2	c.-146+7756T>A
12	48655938	T	A	PASS	intron_variant	MODIFIER	ANKRD6	481919	transcript	XM_022426357.1	protein_coding	2	c.-146+7756T>A
12	48655938	T	A	PASS	intron_variant	MODIFIER	ANKRD6	481919	transcript	XM_848749.5	protein_coding	2	c.-146+7756T>A
12	48655939	C	A	PASS	intron_variant	MODIFIER	ANKRD6	481919	transcript	XM_022426351.1	protein_coding	2	c.-146+7757C>A
12	48655939	C	A	PASS	intron_variant	MODIFIER	ANKRD6	481919	transcript	XM_005627631.3	protein_coding	2	c.-146+7757C>A
12	48655939	C	A	PASS	intron_variant	MODIFIER	ANKRD6	481919	transcript	XM_005627633.3	protein_coding	2	c.-146+7757C>A
12	48655939	C	A	PASS	intron_variant	MODIFIER	ANKRD6	481919	transcript	XM_022426356.1	protein_coding	2	c.-146+7757C>A
12	48655939	C	A	PASS	intron_variant	MODIFIER	ANKRD6	481919	transcript	XM_022426357.1	protein_coding	2	c.-146+7757C>A
12	48655939	C	A	PASS	intron_variant	MODIFIER	ANKRD6	481919	transcript	XM_848749.5	protein_coding	2	c.-146+7757C>A
12	48655960	A	T	PASS	intron_variant	MODIFIER	ANKRD6	481919	transcript	XM_022426351.1	protein_coding	2	c.-146+7778A>T
12	48655960	A	T	PASS	intron_variant	MODIFIER	ANKRD6	481919	transcript	XM_005627631.3	protein_coding	2	c.-146+7778A>T
12	48655960	A	T	PASS	intron_variant	MODIFIER	ANKRD6	481919	transcript	XM_005627633.3	protein_coding	2	c.-146+7778A>T
12	48655960	A	T	PASS	intron_variant	MODIFIER	ANKRD6	481919	transcript	XM_022426356.1	protein_coding	2	c.-146+7778A>T
12	48655960	A	T	PASS	intron_variant	MODIFIER	ANKRD6	481919	transcript	XM_022426357.1	protein_coding	2	c.-146+7778A>T
12	48655960	A	T	PASS	intron_variant	MODIFIER	ANKRD6	481919	transcript	XM_848749.5	protein_coding	2	c.-146+7778A>T
12	48655985	A	G	PASS	intron_variant	MODIFIER	ANKRD6	481919	transcript	XM_022426351.1	protein_coding	2	c.-146+7803A>G
12	48655985	A	G	PASS	intron_variant	MODIFIER	ANKRD6	481919	transcript	XM_005627631.3	protein_coding	2	c.-146+7803A>G
12	48655985	A	G	PASS	intron_variant	MODIFIER	ANKRD6	481919	transcript	XM_005627633.3	protein_coding	2	c.-146+7803A>G
12	48655985	A	G	PASS	intron_variant	MODIFIER	ANKRD6	481919	transcript	XM_022426356.1	protein_coding	2	c.-146+7803A>G
12	48655985	A	G	PASS	intron_variant	MODIFIER	ANKRD6	481919	transcript	XM_022426357.1	protein_coding	2	c.-146+7803A>G
12	48655985	A	G	PASS	intron_variant	MODIFIER	ANKRD6	481919	transcript	XM_848749.5	protein_coding	2	c.-146+7803A>G
12	48731159	G	A	PASS	intron_variant	MODIFIER	ANKRD6	481919	transcript	XM_022426351.1	protein_coding	2	c.-145-38032G>A
12	48731159	G	A	PASS	intron_variant	MODIFIER	ANKRD6	481919	transcript	XM_005627631.3	protein_coding	2	c.-145-38032G>A
12	48731159	G	A	PASS	intron_variant	MODIFIER	ANKRD6	481919	transcript	XM_005627633.3	protein_coding	2	c.-145-38032G>A
12	48731159	G	A	PASS	intron_variant	MODIFIER	ANKRD6	481919	transcript	XM_022426356.1	protein_coding	2	c.-145-38032G>A
12	48731159	G	A	PASS	intron_variant	MODIFIER	ANKRD6	481919	transcript	XM_022426357.1	protein_coding	2	c.-145-38032G>A
12	48731159	G	A	PASS	intron_variant	MODIFIER	ANKRD6	481919	transcript	XM_848749.5	protein_coding	2	c.-145-38032G>A
12	48731159	G	A	PASS	intron_variant	MODIFIER	ANKRD6	481919	transcript	XM_022426355.1	protein_coding	1	c.-145-38032G>A
12	48748525	G	A	PASS	upstream_gene_variant	MODIFIER	ANKRD6	481919	transcript	XM_022426353.1	protein_coding	-1	c.-20811G>A
12	48748525	G	A	PASS	intron_variant	MODIFIER	ANKRD6	481919	transcript	XM_022426351.1	protein_coding	2	c.-145-20666G>A
12	48748525	G	A	PASS	intron_variant	MODIFIER	ANKRD6	481919	transcript	XM_005627631.3	protein_coding	2	c.-145-20666G>A
12	48748525	G	A	PASS	intron_variant	MODIFIER	ANKRD6	481919	transcript	XM_005627633.3	protein_coding	2	c.-145-20666G>A
12	48748525	G	A	PASS	intron_variant	MODIFIER	ANKRD6	481919	transcript	XM_022426356.1	protein_coding	2	c.-145-20666G>A
12	48748525	G	A	PASS	intron_variant	MODIFIER	ANKRD6	481919	transcript	XM_022426357.1	protein_coding	2	c.-145-20666G>A
12	48748525	G	A	PASS	intron_variant	MODIFIER	ANKRD6	481919	transcript	XM_848749.5	protein_coding	2	c.-145-20666G>A
12	48748525	G	A	PASS	intron_variant	MODIFIER	ANKRD6	481919	transcript	XM_022426355.1	protein_coding	1	c.-145-20666G>A
12	48765055	G	A	PASS	upstream_gene_variant	MODIFIER	LOC106559549	106559549	transcript	106559549	pseudogene	-1	n.-3243C>T
12	48765055	G	A	PASS	intron_variant	MODIFIER	ANKRD6	481919	transcript	XM_022426351.1	protein_coding	2	c.-145-4136G>A
12	48765055	G	A	PASS	intron_variant	MODIFIER	ANKRD6	481919	transcript	XM_005627631.3	protein_coding	2	c.-145-4136G>A
12	48765055	G	A	PASS	intron_variant	MODIFIER	ANKRD6	481919	transcript	XM_005627633.3	protein_coding	2	c.-145-4136G>A
12	48765055	G	A	PASS	intron_variant	MODIFIER	ANKRD6	481919	transcript	XM_022426356.1	protein_coding	2	c.-145-4136G>A
12	48765055	G	A	PASS	intron_variant	MODIFIER	ANKRD6	481919	transcript	XM_022426357.1	protein_coding	2	c.-145-4136G>A
12	48765055	G	A	PASS	intron_variant	MODIFIER	ANKRD6	481919	transcript	XM_848749.5	protein_coding	2	c.-145-4136G>A
12	48765055	G	A	PASS	intron_variant	MODIFIER	ANKRD6	481919	transcript	XM_022426355.1	protein_coding	1	c.-145-4136G>A
12	48765055	G	A	PASS	intron_variant	MODIFIER	ANKRD6	481919	transcript	XM_022426353.1	protein_coding	1	c.-145-4136G>A
12	48765055	G	A	PASS	intron_variant	MODIFIER	ANKRD6	481919	transcript	XM_022426354.1	protein_coding	1	c.-145-4136G>A
12	48765055	G	A	PASS	intron_variant	MODIFIER	ANKRD6	481919	transcript	XM_022426352.1	protein_coding	1	c.-146+449G>A
12	48765829	A	G	PASS	upstream_gene_variant	MODIFIER	LOC106559549	106559549	transcript	106559549	pseudogene	-1	n.-4017T>C
12	48765829	A	G	PASS	intron_variant	MODIFIER	ANKRD6	481919	transcript	XM_022426351.1	protein_coding	2	c.-145-3362A>G
12	48765829	A	G	PASS	intron_variant	MODIFIER	ANKRD6	481919	transcript	XM_005627631.3	protein_coding	2	c.-145-3362A>G
12	48765829	A	G	PASS	intron_variant	MODIFIER	ANKRD6	481919	transcript	XM_005627633.3	protein_coding	2	c.-145-3362A>G
12	48765829	A	G	PASS	intron_variant	MODIFIER	ANKRD6	481919	transcript	XM_022426356.1	protein_coding	2	c.-145-3362A>G
12	48765829	A	G	PASS	intron_variant	MODIFIER	ANKRD6	481919	transcript	XM_022426357.1	protein_coding	2	c.-145-3362A>G
12	48765829	A	G	PASS	intron_variant	MODIFIER	ANKRD6	481919	transcript	XM_848749.5	protein_coding	2	c.-145-3362A>G
12	48765829	A	G	PASS	intron_variant	MODIFIER	ANKRD6	481919	transcript	XM_022426355.1	protein_coding	1	c.-145-3362A>G
12	48765829	A	G	PASS	intron_variant	MODIFIER	ANKRD6	481919	transcript	XM_022426353.1	protein_coding	1	c.-145-3362A>G
12	48765829	A	G	PASS	intron_variant	MODIFIER	ANKRD6	481919	transcript	XM_022426354.1	protein_coding	1	c.-145-3362A>G
12	48765829	A	G	PASS	intron_variant	MODIFIER	ANKRD6	481919	transcript	XM_022426352.1	protein_coding	1	c.-146+1223A>G
12	48775511	C	T	PASS	intron_variant	MODIFIER	ANKRD6	481919	transcript	XM_022426351.1	protein_coding	3	c.120+6056C>T
12	48775511	C	T	PASS	intron_variant	MODIFIER	ANKRD6	481919	transcript	XM_005627631.3	protein_coding	3	c.120+6056C>T
12	48775511	C	T	PASS	intron_variant	MODIFIER	ANKRD6	481919	transcript	XM_005627633.3	protein_coding	3	c.120+6056C>T
12	48775511	C	T	PASS	intron_variant	MODIFIER	ANKRD6	481919	transcript	XM_022426356.1	protein_coding	3	c.120+6056C>T
12	48775511	C	T	PASS	intron_variant	MODIFIER	ANKRD6	481919	transcript	XM_022426357.1	protein_coding	3	c.120+6056C>T
12	48775511	C	T	PASS	intron_variant	MODIFIER	ANKRD6	481919	transcript	XM_848749.5	protein_coding	3	c.120+6056C>T
12	48775511	C	T	PASS	intron_variant	MODIFIER	ANKRD6	481919	transcript	XM_022426355.1	protein_coding	2	c.120+6056C>T
12	48775511	C	T	PASS	intron_variant	MODIFIER	ANKRD6	481919	transcript	XM_022426353.1	protein_coding	2	c.120+6056C>T
12	48775511	C	T	PASS	intron_variant	MODIFIER	ANKRD6	481919	transcript	XM_022426354.1	protein_coding	2	c.120+6056C>T
12	48775511	C	T	PASS	intron_variant	MODIFIER	ANKRD6	481919	transcript	XM_022426352.1	protein_coding	2	c.120+6056C>T
12	48796251	CGTGCCTGGACAG	C	PASS	intron_variant	MODIFIER	ANKRD6	481919	transcript	XM_022426351.1	protein_coding	3	c.121-5996_121-5985delGTGCCTGGACAG
12	48796251	CGTGCCTGGACAG	C	PASS	intron_variant	MODIFIER	ANKRD6	481919	transcript	XM_005627631.3	protein_coding	3	c.121-5996_121-5985delGTGCCTGGACAG
12	48796251	CGTGCCTGGACAG	C	PASS	intron_variant	MODIFIER	ANKRD6	481919	transcript	XM_005627633.3	protein_coding	3	c.121-5996_121-5985delGTGCCTGGACAG
12	48796251	CGTGCCTGGACAG	C	PASS	intron_variant	MODIFIER	ANKRD6	481919	transcript	XM_022426356.1	protein_coding	3	c.121-5996_121-5985delGTGCCTGGACAG
12	48796251	CGTGCCTGGACAG	C	PASS	intron_variant	MODIFIER	ANKRD6	481919	transcript	XM_022426357.1	protein_coding	3	c.121-5996_121-5985delGTGCCTGGACAG
12	48796251	CGTGCCTGGACAG	C	PASS	intron_variant	MODIFIER	ANKRD6	481919	transcript	XM_848749.5	protein_coding	3	c.121-5996_121-5985delGTGCCTGGACAG
12	48796251	CGTGCCTGGACAG	C	PASS	intron_variant	MODIFIER	ANKRD6	481919	transcript	XM_022426355.1	protein_coding	2	c.121-5996_121-5985delGTGCCTGGACAG
12	48796251	CGTGCCTGGACAG	C	PASS	intron_variant	MODIFIER	ANKRD6	481919	transcript	XM_022426353.1	protein_coding	2	c.121-5996_121-5985delGTGCCTGGACAG
12	48796251	CGTGCCTGGACAG	C	PASS	intron_variant	MODIFIER	ANKRD6	481919	transcript	XM_022426354.1	protein_coding	2	c.121-5996_121-5985delGTGCCTGGACAG
12	48796251	CGTGCCTGGACAG	C	PASS	intron_variant	MODIFIER	ANKRD6	481919	transcript	XM_022426352.1	protein_coding	2	c.121-5996_121-5985delGTGCCTGGACAG
12	48854703	G	GC	PASS	upstream_gene_variant	MODIFIER	LYRM2	481920	transcript	XM_022426358.1	protein_coding	-1	c.-4693_-4692insG
12	48854703	G	GC	PASS	downstream_gene_variant	MODIFIER	MDN1	474995	transcript	XM_005627635.3	protein_coding	-1	c.*935_*936insG
12	48854703	G	GC	PASS	downstream_gene_variant	MODIFIER	MDN1	474995	transcript	XM_005627636.3	protein_coding	-1	c.*935_*936insG
12	48854703	G	GC	PASS	intergenic_region	MODIFIER	LYRM2-MDN1	481920-474995	intergenic_region	481920-474995		-1	n.48854703_48854704insC
12	48941099	C	A	PASS	intron_variant	MODIFIER	MDN1	474995	transcript	XM_005627635.3	protein_coding	34	c.4942+239G>T
12	48941099	C	A	PASS	intron_variant	MODIFIER	LOC102156150	102156150	transcript	XR_002632078.1	pseudogene	1	n.118-3117C>A
12	48941099	C	A	PASS	intron_variant	MODIFIER	MDN1	474995	transcript	XM_005627636.3	protein_coding	34	c.4942+239G>T
12	48941099	C	A	PASS	intron_variant	MODIFIER	LOC102156150	102156150	transcript	XR_002632076.1	pseudogene	1	n.118-3117C>A
12	48941099	C	A	PASS	intron_variant	MODIFIER	LOC102156150	102156150	transcript	XR_002632077.1	pseudogene	1	n.118-3117C>A
12	48952167	T	TAA	PASS	splice_region_variant&intron_variant	LOW	MDN1	474995	transcript	XM_005627635.3	protein_coding	27	c.3905-4_3905-3insTT
12	48952167	T	TAA	PASS	splice_region_variant&intron_variant	LOW	MDN1	474995	transcript	XM_005627636.3	protein_coding	27	c.3905-4_3905-3insTT
12	48952167	T	TAA	PASS	intron_variant	MODIFIER	LOC102156150	102156150	transcript	XR_002632078.1	pseudogene	2	n.497+7572_497+7573insAA
12	48952167	T	TAA	PASS	intron_variant	MODIFIER	LOC102156150	102156150	transcript	XR_002632076.1	pseudogene	2	n.497+7572_497+7573insAA
12	48952167	T	TAA	PASS	intron_variant	MODIFIER	LOC102156150	102156150	transcript	XR_002632077.1	pseudogene	2	n.497+7572_497+7573insAA
12	48988721	A	G	PASS	intron_variant	MODIFIER	MDN1	474995	transcript	XM_005627635.3	protein_coding	11	c.1725+575T>C
12	48988721	A	G	PASS	intron_variant	MODIFIER	LOC102156150	102156150	transcript	XR_002632078.1	pseudogene	4	n.729+7683A>G
12	48988721	A	G	PASS	intron_variant	MODIFIER	MDN1	474995	transcript	XM_005627636.3	protein_coding	11	c.1725+575T>C
12	49145080	G	C	PASS	intron_variant	MODIFIER	BACH2	481923	transcript	XM_022426359.1	protein_coding	3	c.265-19517C>G
12	49145080	G	C	PASS	intron_variant	MODIFIER	BACH2	481923	transcript	XM_014118153.2	protein_coding	4	c.244-19517C>G
12	49145080	G	C	PASS	intron_variant	MODIFIER	BACH2	481923	transcript	XM_022426360.1	protein_coding	5	c.244-19517C>G
12	49145080	G	C	PASS	intron_variant	MODIFIER	BACH2	481923	transcript	XM_539044.6	protein_coding	3	c.265-19517C>G
12	50131526	T	C	PASS	intergenic_region	MODIFIER	LOC111098359-LOC111098360	111098359-111098360	intergenic_region	111098359-111098360		-1	n.50131526T>C
12	50166186	G	A	PASS	intergenic_region	MODIFIER	LOC111098359-LOC111098360	111098359-111098360	intergenic_region	111098359-111098360		-1	n.50166186G>A
12	72159410	G	A	PASS	intergenic_region	MODIFIER	LOC111098413-LOC111098414	111098413-111098414	intergenic_region	111098413-111098414		-1	n.72159410G>A
12	72168272	C	T	PASS	intergenic_region	MODIFIER	LOC111098413-LOC111098414	111098413-111098414	intergenic_region	111098413-111098414		-1	n.72168272C>T
13	1253860	G	A	PASS	intron_variant	MODIFIER	VPS13B	481981	transcript	XM_014118535.2	protein_coding	17	c.2515+20723G>A
13	1253860	G	A	PASS	intron_variant	MODIFIER	VPS13B	481981	transcript	XM_005627823.3	protein_coding	17	c.2516-11778G>A
13	1253860	G	A	PASS	intron_variant	MODIFIER	VPS13B	481981	transcript	XM_022426562.1	protein_coding	17	c.2515+20723G>A
13	1253860	G	A	PASS	intron_variant	MODIFIER	VPS13B	481981	transcript	XR_002632293.1	pseudogene	17	n.2681+20723G>A
13	1253860	G	A	PASS	intron_variant	MODIFIER	VPS13B	481981	transcript	XM_022426560.1	protein_coding	17	c.2515+20723G>A
13	1253860	G	A	PASS	intron_variant	MODIFIER	VPS13B	481981	transcript	XM_850840.6	protein_coding	17	c.2515+20723G>A
13	1253860	G	A	PASS	intron_variant	MODIFIER	VPS13B	481981	transcript	XM_005627819.3	protein_coding	17	c.2515+20723G>A
13	1253860	G	A	PASS	intron_variant	MODIFIER	VPS13B	481981	transcript	XM_005627820.3	protein_coding	17	c.2515+20723G>A
13	1253860	G	A	PASS	intron_variant	MODIFIER	VPS13B	481981	transcript	XM_022426558.1	protein_coding	16	c.2371+20723G>A
13	1253860	G	A	PASS	intron_variant	MODIFIER	VPS13B	481981	transcript	XM_539102.7	protein_coding	17	c.2515+20723G>A
13	1253860	G	A	PASS	intron_variant	MODIFIER	VPS13B	481981	transcript	XM_022426559.1	protein_coding	15	c.2251+20723G>A
13	6974905	AAT	A	PASS	intergenic_region	MODIFIER	LOC102153110-LOC100684894	102153110-100684894	intergenic_region	102153110-100684894		-1	n.6974906_6974907delAT
13	13112541	C	T	PASS	intron_variant	MODIFIER	CSMD3	482016	transcript	XM_844967.5	protein_coding	6	c.1031-7986G>A
13	13112541	C	T	PASS	intron_variant	MODIFIER	CSMD3	482016	transcript	XM_014118587.2	protein_coding	6	c.1031-27725G>A
13	13112541	C	T	PASS	intron_variant	MODIFIER	CSMD3	482016	transcript	XM_022426663.1	protein_coding	6	c.1031-35232G>A
13	13112541	C	T	PASS	intron_variant	MODIFIER	CSMD3	482016	transcript	XM_014118585.2	protein_coding	6	c.1031-7986G>A
13	13628008	CCCCCCCCCCT	C	PASS	intron_variant	MODIFIER	LOC111098529	111098529	transcript	XR_002632386.1	pseudogene	3	n.270+18761_270+18770delCCCCCCCCCT
13	13628008	CCCCCCCCCCT	C	PASS	intron_variant	MODIFIER	LOC111098529	111098529	transcript	XR_002632387.1	pseudogene	2	n.239+26385_239+26394delCCCCCCCCCT
13	13883440	C	T	PASS	intergenic_region	MODIFIER	LOC100686713-LOC111098438	100686713-111098438	intergenic_region	100686713-111098438		-1	n.13883440C>T
13	19822295	T	C	PASS	intron_variant	MODIFIER	LOC111098538	111098538	transcript	XR_002632412.1	pseudogene	1	n.95+12100T>C
13	34495375	G	C	PASS	intergenic_region	MODIFIER	KCNK9-LOC106559658	482057-106559658	intergenic_region	482057-106559658		-1	n.34495375G>C
13	46011659	T	G	PASS	5_prime_UTR_premature_start_codon_gain_variant	LOW	FIP1L1	612980	transcript	XM_848862.4	protein_coding	1	c.-22T>G
13	46011659	T	G	PASS	5_prime_UTR_variant	MODIFIER	FIP1L1	612980	transcript	XM_848862.4	protein_coding	1	c.-22T>G
13	46474070	C	T	PASS	intergenic_region	MODIFIER	LOC111098427-LOC100856597	111098427-100856597	intergenic_region	111098427-100856597		-1	n.46474070C>T
13	46545495	C	T	PASS	intergenic_region	MODIFIER	LOC100856597-CHIC2	100856597-100856618	intergenic_region	100856597-100856618		-1	n.46545495C>T
13	46545497	T	TTA	PASS	intergenic_region	MODIFIER	LOC100856597-CHIC2	100856597-100856618	intergenic_region	100856597-100856618		-1	n.46545497_46545498insTA
13	46594162	A	ATTC	PASS	intron_variant	MODIFIER	CHIC2	100856618	transcript	XM_005628193.3	protein_coding	1	c.41+7951_41+7952insGAA
13	46594162	A	ATTC	PASS	intron_variant	MODIFIER	CHIC2	100856618	transcript	XM_022426996.1	protein_coding	1	c.-183-6652_-183-6651insGAA
13	46594162	A	ATTC	PASS	intron_variant	MODIFIER	CHIC2	100856618	transcript	XM_022426995.1	protein_coding	1	c.39-8446_39-8445insGAA
13	47398333	A	T	PASS	intergenic_region	MODIFIER	LOC111098471-KDR	111098471-482154	intergenic_region	111098471-482154		-1	n.47398333A>T
13	47398340	A	G	PASS	intergenic_region	MODIFIER	LOC111098471-KDR	111098471-482154	intergenic_region	111098471-482154		-1	n.47398340A>G
13	47398344	A	G	PASS	intergenic_region	MODIFIER	LOC111098471-KDR	111098471-482154	intergenic_region	111098471-482154		-1	n.47398344A>G
13	47398348	A	G	PASS	intergenic_region	MODIFIER	LOC111098471-KDR	111098471-482154	intergenic_region	111098471-482154		-1	n.47398348A>G
13	54658885	A	T	PASS	intergenic_region	MODIFIER	LOC100684405-TECRL	100684405-475157	intergenic_region	100684405-475157		-1	n.54658885A>T
13	54982413	T	A	PASS	intergenic_region	MODIFIER	LOC100684405-TECRL	100684405-475157	intergenic_region	100684405-475157		-1	n.54982413T>A
13	57411595	T	C	GATKstd	intergenic_region	MODIFIER	LOC482170-LOC102154332	482170-102154332	intergenic_region	482170-102154332		-1	n.57411595T>C
13	59501321	C	T	GATKstd	upstream_gene_variant	MODIFIER	STATH	608839	transcript	XR_002632702.1	pseudogene	-1	n.-1963C>T
13	59501321	C	T	GATKstd	upstream_gene_variant	MODIFIER	STATH	608839	transcript	XR_002632705.1	pseudogene	-1	n.-2028C>T
13	59501321	C	T	GATKstd	upstream_gene_variant	MODIFIER	STATH	608839	transcript	XR_002632706.1	pseudogene	-1	n.-2028C>T
13	59501321	C	T	GATKstd	upstream_gene_variant	MODIFIER	STATH	608839	transcript	XR_002632703.1	pseudogene	-1	n.-2029C>T
13	59501321	C	T	GATKstd	upstream_gene_variant	MODIFIER	STATH	608839	transcript	XR_002632704.1	pseudogene	-1	n.-2029C>T
13	59501321	C	T	GATKstd	intergenic_region	MODIFIER	CSN2-STATH	403644-608839	intergenic_region	403644-608839		-1	n.59501321C>T
13	60090896	C	T	PASS	intron_variant	MODIFIER	GRSF1	475170	transcript	XM_022426530.1	protein_coding	9	c.*26+359G>A
13	60685926	G	A	GATKstd	intergenic_region	MODIFIER	SLC4A4-GC	475171-475172	intergenic_region	475171-475172		-1	n.60685926G>A
13	61202618	G	T	PASS	intergenic_region	MODIFIER	NPFFR2-ADAMTS3	100686684-482192	intergenic_region	100686684-482192		-1	n.61202618G>T
13	61202632	A	G	PASS	intergenic_region	MODIFIER	NPFFR2-ADAMTS3	100686684-482192	intergenic_region	100686684-482192		-1	n.61202632A>G
14	1624424	TG	T	PASS	intergenic_region	MODIFIER	TRIM58-LOC111098657	482216-111098657	intergenic_region	482216-111098657		-1	n.1624425delG
14	6071734	TTCTTTCTTTCTTTCTTTCTTTCTTTCTTTCTTTTTTCTTTCTTTCTTTCTTTCTTTCTTTCTTTCTTTC	T	PASS	intron_variant	MODIFIER	LOC102155478	102155478	transcript	XR_002632822.1	pseudogene	3	n.694-15281_694-15213delTCTTTCTTTCTTTCTTTCTTTCTTTCTTTCTTTTTTCTTTCTTTCTTTCTTTCTTTCTTTCTTTCTTTC
14	6071734	TTCTTTCTTTCTTTCTTTCTTTCTTTCTTTCTTTTTTCTTTCTTTCTTTCTTTCTTTCTTTCTTTCTTTC	T	PASS	intron_variant	MODIFIER	LOC102155478	102155478	transcript	XR_002632823.1	pseudogene	3	n.671-15281_671-15213delTCTTTCTTTCTTTCTTTCTTTCTTTCTTTCTTTTTTCTTTCTTTCTTTCTTTCTTTCTTTCTTTCTTTC
14	6071734	TTCTTTCTTTCTTTCTTTCTTTCTTTCTTTCTTTTTTCTTTCTTTCTTTCTTTCTTTCTTTCTTTCTTTC	T	PASS	intron_variant	MODIFIER	LOC102155478	102155478	transcript	XR_001317655.2	pseudogene	3	n.2312-15281_2312-15213delTCTTTCTTTCTTTCTTTCTTTCTTTCTTTCTTTTTTCTTTCTTTCTTTCTTTCTTTCTTTCTTTCTTTC
14	6071931	T	TCTTTCTTTTCTTTC	PASS	intron_variant	MODIFIER	LOC102155478	102155478	transcript	XR_002632822.1	pseudogene	3	n.694-15085_694-15084insCTTTCTTTTCTTTC
14	6071931	T	TCTTTCTTTTCTTTC	PASS	intron_variant	MODIFIER	LOC102155478	102155478	transcript	XR_002632823.1	pseudogene	3	n.671-15085_671-15084insCTTTCTTTTCTTTC
14	6071931	T	TCTTTCTTTTCTTTC	PASS	intron_variant	MODIFIER	LOC102155478	102155478	transcript	XR_001317655.2	pseudogene	3	n.2312-15085_2312-15084insCTTTCTTTTCTTTC
14	6835068	A	G	PASS	downstream_gene_variant	MODIFIER	TRNAM-CAU	111098865	transcript	111098865	pseudogene	-1	n.*1497A>G
14	6835068	A	G	PASS	intron_variant	MODIFIER	ZC3HC1	475196	transcript	XM_532428.6	protein_coding	2	c.259-2179A>G
14	6835068	A	G	PASS	intron_variant	MODIFIER	ZC3HC1	475196	transcript	XM_005628387.3	protein_coding	2	c.259-2179A>G
14	7027753	G	A	PASS	intergenic_region	MODIFIER	UBE2H-LOC102151305	607816-102151305	intergenic_region	607816-102151305		-1	n.7027753G>A
14	7959223	TAGG	T	PASS	upstream_gene_variant	MODIFIER	LOC111098730	111098730	transcript	XR_002632834.1	pseudogene	-1	n.-745_-743delAGG
14	7959223	TAGG	T	PASS	intron_variant	MODIFIER	HILPDA	100688487	transcript	XM_005628420.3	protein_coding	1	c.-64-365_-64-363delCCT
14	8400537	AAATT	A,*	PASS	intron_variant	MODIFIER	SND1	475204	transcript	XM_532436.6	protein_coding	15	c.1669+16114_1669+16117delAATT
14	11401434	C	T	PASS	intron_variant	MODIFIER	LOC111098736	111098736	transcript	XR_002632844.1	pseudogene	1	n.251-61963C>T
14	11401434	C	T	PASS	intron_variant	MODIFIER	LOC111098735	111098735	transcript	XR_002632843.1	pseudogene	1	n.265-13738G>A
14	11684461	A	G	PASS	upstream_gene_variant	MODIFIER	LOC100682821	100682821	transcript	100682821	pseudogene	-1	n.-3919A>G
14	11684461	A	G	PASS	intergenic_region	MODIFIER	TMEM229A-LOC100682821	100682747-100682821	intergenic_region	100682747-100682821		-1	n.11684461A>G
14	13873918	A	AATT	PASS	intron_variant	MODIFIER	RUNDC3B	482285	transcript	XM_022427290.1	protein_coding	7	c.642-7610_642-7609insATT
14	13873918	A	AATT	PASS	intron_variant	MODIFIER	RUNDC3B	482285	transcript	XM_014118960.2	protein_coding	7	c.642-7610_642-7609insATT
14	13873918	A	AATT	PASS	intron_variant	MODIFIER	RUNDC3B	482285	transcript	XM_014118961.2	protein_coding	6	c.591-7610_591-7609insATT
14	13873918	A	AATT	PASS	intron_variant	MODIFIER	RUNDC3B	482285	transcript	XM_014118962.2	protein_coding	6	c.591-7610_591-7609insATT
14	13873918	A	AATT	PASS	intron_variant	MODIFIER	RUNDC3B	482285	transcript	XM_022427291.1	protein_coding	6	c.591-7610_591-7609insATT
14	13873918	A	AATT	PASS	intron_variant	MODIFIER	RUNDC3B	482285	transcript	XM_022427292.1	protein_coding	7	c.642-7610_642-7609insATT
14	13873918	A	AATT	PASS	intron_variant	MODIFIER	RUNDC3B	482285	transcript	XM_022427293.1	protein_coding	7	c.642-7610_642-7609insATT
14	13873918	A	AATT	PASS	intron_variant	MODIFIER	RUNDC3B	482285	transcript	XR_002632863.1	pseudogene	7	n.657-7610_657-7609insATT
14	13873918	A	AATT	PASS	intron_variant	MODIFIER	RUNDC3B	482285	transcript	XM_022427295.1	protein_coding	6	c.288-7610_288-7609insATT
14	13873918	A	AATT	PASS	intron_variant	MODIFIER	RUNDC3B	482285	transcript	XM_022427296.1	protein_coding	5	c.288-7610_288-7609insATT
14	14245687	C	T	PASS	intron_variant	MODIFIER	ADAM22	482286	transcript	XM_022427299.1	protein_coding	30	c.3051-1125C>T
14	14245687	C	T	PASS	intron_variant	MODIFIER	ADAM22	482286	transcript	XM_005628473.3	protein_coding	29	c.2586-1125C>T
14	14245687	C	T	PASS	intron_variant	MODIFIER	ADAM22	482286	transcript	XM_005628474.3	protein_coding	29	c.2565-1125C>T
14	14245687	C	T	PASS	intron_variant	MODIFIER	ADAM22	482286	transcript	XM_005628475.3	protein_coding	28	c.2478-1125C>T
14	14245687	C	T	PASS	intron_variant	MODIFIER	ADAM22	482286	transcript	XM_022427305.1	protein_coding	31	c.2871-1125C>T
14	14245687	C	T	PASS	intron_variant	MODIFIER	ADAM22	482286	transcript	XM_022427311.1	protein_coding	30	c.2760-1125C>T
14	14245687	C	T	PASS	intron_variant	MODIFIER	ADAM22	482286	transcript	XM_022427313.1	protein_coding	30	c.2676-1125C>T
14	14245687	C	T	PASS	intron_variant	MODIFIER	ADAM22	482286	transcript	XM_022427314.1	protein_coding	29	c.2673-1125C>T
14	14245687	C	T	PASS	intron_variant	MODIFIER	ADAM22	482286	transcript	XM_022427304.1	protein_coding	30	c.*29-1125C>T
14	14245687	C	T	PASS	intron_variant	MODIFIER	ADAM22	482286	transcript	XM_022427309.1	protein_coding	29	c.*29-1125C>T
14	14245687	C	T	PASS	intron_variant	MODIFIER	ADAM22	482286	transcript	XM_022427300.1	protein_coding	30	c.2994-1125C>T
14	14245687	C	T	PASS	intron_variant	MODIFIER	ADAM22	482286	transcript	XM_022427301.1	protein_coding	30	c.2964-1125C>T
14	14245687	C	T	PASS	intron_variant	MODIFIER	ADAM22	482286	transcript	XM_022427302.1	protein_coding	29	c.2964-1125C>T
14	14245687	C	T	PASS	intron_variant	MODIFIER	ADAM22	482286	transcript	XM_022427303.1	protein_coding	29	c.2940-1125C>T
14	14245687	C	T	PASS	intron_variant	MODIFIER	ADAM22	482286	transcript	XM_022427306.1	protein_coding	29	c.2856-1125C>T
14	14245687	C	T	PASS	intron_variant	MODIFIER	ADAM22	482286	transcript	XM_022427307.1	protein_coding	28	c.2853-1125C>T
14	14245687	C	T	PASS	intron_variant	MODIFIER	ADAM22	482286	transcript	XM_022427308.1	protein_coding	28	c.2838-1125C>T
14	14245687	C	T	PASS	intron_variant	MODIFIER	ADAM22	482286	transcript	XM_022427310.1	protein_coding	28	c.2766-1125C>T
14	14245687	C	T	PASS	intron_variant	MODIFIER	ADAM22	482286	transcript	XM_022427315.1	protein_coding	27	c.2658-1125C>T
14	14390926	G	A	GATKstd	intergenic_region	MODIFIER	STEAP4-LOC111098664	482287-111098664	intergenic_region	482287-111098664		-1	n.14390926G>A
14	14401195	A	T	PASS	intergenic_region	MODIFIER	STEAP4-LOC111098664	482287-111098664	intergenic_region	482287-111098664		-1	n.14401195A>T
14	14455982	T	A	PASS	intron_variant	MODIFIER	LOC111098664	111098664	transcript	XR_002632736.1	pseudogene	2	n.197+2722T>A
14	14883192	C	A	PASS	intron_variant	MODIFIER	ZNF804B	482288	transcript	XM_539407.6	protein_coding	1	c.108+137337C>A
14	15207769	AT	A	PASS	intron_variant	MODIFIER	ZNF804B	482288	transcript	XM_539407.6	protein_coding	2	c.253-29698delT
14	16387043	T	A	PASS	upstream_gene_variant	MODIFIER	LOC111098744	111098744	transcript	XR_002632873.1	pseudogene	-1	n.-1382A>T
14	16387043	T	A	PASS	upstream_gene_variant	MODIFIER	LOC111098744	111098744	transcript	XR_002632874.1	pseudogene	-1	n.-1382A>T
14	16387043	T	A	PASS	intron_variant	MODIFIER	CDK14	475223	transcript	XM_014118945.2	protein_coding	2	c.-47-60821T>A
14	16387043	T	A	PASS	intron_variant	MODIFIER	CDK14	475223	transcript	XM_022427325.1	protein_coding	3	c.-48+33732T>A
14	16985740	A	T	PASS	intron_variant	MODIFIER	CDK14	475223	transcript	XM_014118941.2	protein_coding	14	c.*29-18337A>T
14	16985740	A	T	PASS	intron_variant	MODIFIER	CDK14	475223	transcript	XM_014118945.2	protein_coding	15	c.*29-18337A>T
14	16985740	A	T	PASS	intron_variant	MODIFIER	CDK14	475223	transcript	XM_022427325.1	protein_coding	16	c.*29-18337A>T
14	16985740	A	T	PASS	intron_variant	MODIFIER	CDK14	475223	transcript	XM_005628494.3	protein_coding	14	c.*29-18337A>T
14	16985740	A	T	PASS	intron_variant	MODIFIER	CDK14	475223	transcript	XM_005628495.3	protein_coding	13	c.*29-18337A>T
14	16985740	A	T	PASS	intron_variant	MODIFIER	CDK14	475223	transcript	XM_022427326.1	protein_coding	13	c.*29-18337A>T
14	17146108	C	A	PASS	intergenic_region	MODIFIER	LOC102155309-MTERF1	102155309-100684053	intergenic_region	102155309-100684053		-1	n.17146108C>A
14	18236480	T	C	PASS	intron_variant	MODIFIER	CDK6	609920	transcript	XM_022427346.1	protein_coding	4	c.431+14138A>G
14	18297852	A	G	PASS	intron_variant	MODIFIER	CDK6	609920	transcript	XM_022427346.1	protein_coding	3	c.321+9892T>C
14	18776296	C	T	PASS	intron_variant	MODIFIER	VPS50	475228	transcript	XM_532460.6	protein_coding	9	c.659+4587C>T
14	18776296	C	T	PASS	intron_variant	MODIFIER	VPS50	475228	transcript	XM_022427351.1	protein_coding	9	c.659+4587C>T
14	18776296	C	T	PASS	intron_variant	MODIFIER	VPS50	475228	transcript	XM_022427349.1	protein_coding	9	c.656+4587C>T
14	18776296	C	T	PASS	intron_variant	MODIFIER	VPS50	475228	transcript	XM_022427350.1	protein_coding	8	c.590+4587C>T
14	21548343	C	T	PASS	intergenic_region	MODIFIER	SLC25A13-SEM1	610138-608719	intergenic_region	610138-608719		-1	n.21548343C>T
14	21825925	T	A	PASS	intergenic_region	MODIFIER	LOC100688865-LOC111098767	100688865-111098767	intergenic_region	100688865-111098767		-1	n.21825925T>A
14	21864818	G	A	PASS	intergenic_region	MODIFIER	LOC100688865-LOC111098767	100688865-111098767	intergenic_region	100688865-111098767		-1	n.21864818G>A
14	21872168	G	A	PASS	intergenic_region	MODIFIER	LOC100688865-LOC111098767	100688865-111098767	intergenic_region	100688865-111098767		-1	n.21872168G>A
14	21921174	G	A	PASS	intergenic_region	MODIFIER	LOC100688865-LOC111098767	100688865-111098767	intergenic_region	100688865-111098767		-1	n.21921174G>A
14	21995744	G	A	PASS	intergenic_region	MODIFIER	LOC100688865-LOC111098767	100688865-111098767	intergenic_region	100688865-111098767		-1	n.21995744G>A
14	22037099	TTTTA	T	PASS	intron_variant	MODIFIER	LOC111098767	111098767	transcript	XR_002632917.1	pseudogene	1	n.1312-6864_1312-6861delTAAA
14	22057457	GGGGGT	G	PASS	intron_variant	MODIFIER	LOC111098767	111098767	transcript	XR_002632917.1	pseudogene	1	n.1311+6749_1311+6753delACCCC
14	23302286	C	T	PASS	intron_variant	MODIFIER	LOC610321	610321	transcript	XM_014118949.2	protein_coding	2	c.82+35060C>T
14	23302286	C	T	PASS	intron_variant	MODIFIER	LOC610321	610321	transcript	XM_022427394.1	protein_coding	4	c.206-3050C>T
14	23302286	C	T	PASS	intron_variant	MODIFIER	LOC610321	610321	transcript	XM_022427393.1	protein_coding	4	c.205+35060C>T
14	23302286	C	T	PASS	intron_variant	MODIFIER	LOC610321	610321	transcript	XR_002632939.1	pseudogene	4	n.497+35060C>T
14	23302286	C	T	PASS	intron_variant	MODIFIER	LOC610321	610321	transcript	XM_022427391.1	protein_coding	2	c.82+35060C>T
14	23302286	C	T	PASS	intron_variant	MODIFIER	LOC610321	610321	transcript	XM_022427392.1	protein_coding	2	c.82+35060C>T
14	23302286	C	T	PASS	intron_variant	MODIFIER	LOC610321	610321	transcript	XM_022427389.1	protein_coding	2	c.82+35060C>T
14	24562279	C	T	PASS	intergenic_region	MODIFIER	NXPH1-LOC610367	610361-610367	intergenic_region	610361-610367		-1	n.24562279C>T
15	6470249	C	CA	PASS	intergenic_region	MODIFIER	C15H1orf216-PSMB2	608685-475338	intergenic_region	608685-475338		-1	n.6470249_6470250insA
15	8583962	A	G	PASS	downstream_gene_variant	MODIFIER	LOC102152242	102152242	transcript	XM_022427885.1	protein_coding	-1	c.*4327A>G
15	8583962	A	G	PASS	downstream_gene_variant	MODIFIER	LOC102152242	102152242	transcript	XM_022427886.1	protein_coding	-1	c.*4327A>G
15	8583962	A	G	PASS	downstream_gene_variant	MODIFIER	LOC102152242	102152242	transcript	XM_022427887.1	protein_coding	-1	c.*4327A>G
15	8583962	A	G	PASS	downstream_gene_variant	MODIFIER	LOC102152242	102152242	transcript	XM_022427889.1	protein_coding	-1	c.*4327A>G
15	8583962	A	G	PASS	downstream_gene_variant	MODIFIER	LOC102152242	102152242	transcript	XM_022427888.1	protein_coding	-1	c.*4327A>G
15	8583962	A	G	PASS	downstream_gene_variant	MODIFIER	LOC102152242	102152242	transcript	XM_022427890.1	protein_coding	-1	c.*4327A>G
15	8583962	A	G	PASS	downstream_gene_variant	MODIFIER	LOC102152242	102152242	transcript	XM_022427891.1	protein_coding	-1	c.*4327A>G
15	8583962	A	G	PASS	downstream_gene_variant	MODIFIER	LOC102152242	102152242	transcript	XM_022427892.1	protein_coding	-1	c.*4327A>G
15	8583962	A	G	PASS	downstream_gene_variant	MODIFIER	LOC102152242	102152242	transcript	XM_022427895.1	protein_coding	-1	c.*4327A>G
15	8583962	A	G	PASS	downstream_gene_variant	MODIFIER	LOC102152242	102152242	transcript	XM_022427893.1	protein_coding	-1	c.*4327A>G
15	8583962	A	G	PASS	downstream_gene_variant	MODIFIER	LOC102152242	102152242	transcript	XM_022427894.1	protein_coding	-1	c.*4327A>G
15	8583962	A	G	PASS	intergenic_region	MODIFIER	LOC102152242-ZYG11B	102152242-482495	intergenic_region	102152242-482495		-1	n.8583962A>G
15	22537905	A	G	PASS	intergenic_region	MODIFIER	LOC111098888-OTOGL	111098888-611522	intergenic_region	111098888-611522		-1	n.22537905A>G
15	26486524	G	T	PASS	downstream_gene_variant	MODIFIER	SLC6A15	475416	transcript	XM_022427679.1	protein_coding	-1	c.*1299C>A
15	26486524	G	T	PASS	intergenic_region	MODIFIER	LOC611652-SLC6A15	611652-475416	intergenic_region	611652-475416		-1	n.26486524G>T
15	27586116	G	A	PASS	intron_variant	MODIFIER	MGAT4C	475418	transcript	XM_014119686.2	protein_coding	1	c.-301-92976C>T
15	27586116	G	A	PASS	intron_variant	MODIFIER	MGAT4C	475418	transcript	XM_022403251.1	protein_coding	2	c.-352+46466C>T
15	27586116	G	A	PASS	intron_variant	MODIFIER	MGAT4C	475418	transcript	XM_022403253.1	protein_coding	2	c.-302+46466C>T
15	27586116	G	A	PASS	intron_variant	MODIFIER	MGAT4C	475418	transcript	XM_022403254.1	protein_coding	1	c.-351-71119C>T
15	27586116	G	A	PASS	intron_variant	MODIFIER	MGAT4C	475418	transcript	XM_005629209.3	protein_coding	2	c.-6-114841C>T
15	27586116	G	A	PASS	intron_variant	MODIFIER	MGAT4C	475418	transcript	XM_022403252.1	protein_coding	2	c.-351-71119C>T
15	27586116	G	A	PASS	intron_variant	MODIFIER	MGAT4C	475418	transcript	XM_022403255.1	protein_coding	2	c.-301-92976C>T
15	29526598	A	AC	PASS	intergenic_region	MODIFIER	LOC111098895-KITLG	111098895-403507	intergenic_region	111098895-403507		-1	n.29526598_29526599insC
15	31871624	G	A	PASS	intron_variant	MODIFIER	DCN	403904	transcript	NM_001003228.1	protein_coding	2	c.214+1126C>T
15	31871624	G	A	PASS	intron_variant	MODIFIER	DCN	403904	transcript	XM_005628825.3	protein_coding	2	c.214+1126C>T
15	31871624	G	A	PASS	intron_variant	MODIFIER	DCN	403904	transcript	XM_005628826.3	protein_coding	4	c.214+1126C>T
15	31871624	G	A	PASS	intron_variant	MODIFIER	DCN	403904	transcript	XM_022427654.1	protein_coding	3	c.214+1126C>T
15	31871624	G	A	PASS	intron_variant	MODIFIER	DCN	403904	transcript	XM_005628828.1	protein_coding	2	c.214+1126C>T
15	32832887	TGGTGGGGGTGGG	T	PASS	intergenic_region	MODIFIER	LOC106559750-LOC111098900	106559750-111098900	intergenic_region	106559750-111098900		-1	n.32832888_32832899delGGTGGGGGTGGG
15	32930215	ACATAAACTACAAAGAAATAAATTTTTGTTGTGTCAAGACACTGAGATTTGGCAGTGGGGGCAAGGGAGGGTATGTTACAGAGGCTAG	A	PASS	intron_variant	MODIFIER	LOC111090034	111090034	transcript	XR_002614110.1	pseudogene	3	n.1261-518_1261-432delCATAAACTACAAAGAAATAAATTTTTGTTGTGTCAAGACACTGAGATTTGGCAGTGGGGGCAAGGGAGGGTATGTTACAGAGGCTAG
15	33078797	T	TA	PASS	intron_variant	MODIFIER	C15H12orf74	102155524	transcript	XM_022427682.1	protein_coding	2	c.180-2085_180-2084insA
15	33630094	T	C	PASS	upstream_gene_variant	MODIFIER	LOC111090036	111090036	transcript	XR_002614118.1	pseudogene	-1	n.-2860A>G
15	33630094	T	C	PASS	upstream_gene_variant	MODIFIER	LOC111090036	111090036	transcript	XR_002614119.1	pseudogene	-1	n.-2860A>G
15	33630094	T	C	PASS	upstream_gene_variant	MODIFIER	LOC111090036	111090036	transcript	XR_002614122.1	pseudogene	-1	n.-2860A>G
15	33630094	T	C	PASS	upstream_gene_variant	MODIFIER	LOC111090036	111090036	transcript	XM_022403290.1	protein_coding	-1	c.-20475A>G
15	33630094	T	C	PASS	upstream_gene_variant	MODIFIER	LOC111090036	111090036	transcript	XM_022403291.1	protein_coding	-1	c.-20475A>G
15	33630094	T	C	PASS	upstream_gene_variant	MODIFIER	LOC111090036	111090036	transcript	XM_022403292.1	protein_coding	-1	c.-20475A>G
15	33630094	T	C	PASS	upstream_gene_variant	MODIFIER	LOC111090036	111090036	transcript	XM_022403293.1	protein_coding	-1	c.-20475A>G
15	33630094	T	C	PASS	upstream_gene_variant	MODIFIER	LOC111090036	111090036	transcript	XR_002614116.1	pseudogene	-1	n.-2860A>G
15	33630094	T	C	PASS	upstream_gene_variant	MODIFIER	LOC111090036	111090036	transcript	XR_002614117.1	pseudogene	-1	n.-2860A>G
15	33630094	T	C	PASS	upstream_gene_variant	MODIFIER	LOC111090036	111090036	transcript	XR_002614124.1	pseudogene	-1	n.-2860A>G
15	33630094	T	C	PASS	downstream_gene_variant	MODIFIER	LOC102155166	102155166	transcript	XR_294211.2	pseudogene	-1	n.*3379A>G
15	33630094	T	C	PASS	intron_variant	MODIFIER	NUDT4	475425	transcript	XM_005629222.3	protein_coding	1	c.99+2150T>C
15	33630094	T	C	PASS	intron_variant	MODIFIER	NUDT4	475425	transcript	XM_532650.6	protein_coding	1	c.99+2150T>C
15	33630094	T	C	PASS	non_coding_transcript_exon_variant	MODIFIER	LOC102155166	102155166	transcript	XR_002614126.1	pseudogene	4	n.1443A>G
15	33856749	C	A	PASS	downstream_gene_variant	MODIFIER	LOC106559768	106559768	transcript	XR_002614133.1	pseudogene	-1	n.*4431C>A
15	33856749	C	A	PASS	intergenic_region	MODIFIER	LOC106559768-LOC102155648	106559768-102155648	intergenic_region	106559768-102155648		-1	n.33856749C>A
15	33878174	G	T	PASS	upstream_gene_variant	MODIFIER	CRADD	482604	transcript	XM_022403316.1	protein_coding	-1	c.-451G>T
15	33878174	G	T	PASS	upstream_gene_variant	MODIFIER	LOC102155648	102155648	transcript	XR_002614129.1	pseudogene	-1	n.-4325C>A
15	33878174	G	T	PASS	upstream_gene_variant	MODIFIER	LOC102155648	102155648	transcript	XR_002614130.1	pseudogene	-1	n.-4325C>A
15	33878174	G	T	PASS	upstream_gene_variant	MODIFIER	CRADD	482604	transcript	XM_014119582.2	protein_coding	-1	c.-835G>T
15	33878174	G	T	PASS	intron_variant	MODIFIER	CRADD	482604	transcript	XM_022403317.1	protein_coding	2	c.12+370G>T
15	33878174	G	T	PASS	intron_variant	MODIFIER	CRADD	482604	transcript	XM_022403318.1	protein_coding	3	c.12+370G>T
15	33878174	G	T	PASS	intron_variant	MODIFIER	CRADD	482604	transcript	XM_022403319.1	protein_coding	3	c.12+370G>T
15	33878174	G	T	PASS	intron_variant	MODIFIER	CRADD	482604	transcript	XM_539721.6	protein_coding	2	c.3+379G>T
15	33878174	G	T	PASS	intron_variant	MODIFIER	CRADD	482604	transcript	XM_005629226.3	protein_coding	2	c.-7+287G>T
15	34296618	G	A	PASS	intron_variant	MODIFIER	PLXNC1	100685138	transcript	XM_003431985.3	protein_coding	1	c.1102-3721G>A
15	34296618	G	A	PASS	intron_variant	MODIFIER	PLXNC1	100685138	transcript	XM_005629229.3	protein_coding	1	c.1102-3721G>A
15	34312100	C	T	PASS	intron_variant	MODIFIER	PLXNC1	100685138	transcript	XM_003431985.3	protein_coding	3	c.1377+1177C>T
15	34312100	C	T	PASS	intron_variant	MODIFIER	LOC111090041	111090041	transcript	XR_002614145.1	pseudogene	1	n.219-694G>A
15	34312100	C	T	PASS	intron_variant	MODIFIER	PLXNC1	100685138	transcript	XM_005629229.3	protein_coding	3	c.1377+1177C>T
15	34355848	T	C	PASS	intron_variant	MODIFIER	PLXNC1	100685138	transcript	XM_003431985.3	protein_coding	9	c.2038-2812T>C
15	34355848	T	C	PASS	intron_variant	MODIFIER	PLXNC1	100685138	transcript	XM_005629229.3	protein_coding	9	c.2038-2812T>C
15	34359411	AG	A	PASS	intron_variant	MODIFIER	PLXNC1	100685138	transcript	XM_003431985.3	protein_coding	10	c.2177+613delG
15	34359411	AG	A	PASS	intron_variant	MODIFIER	PLXNC1	100685138	transcript	XM_005629229.3	protein_coding	10	c.2177+613delG
15	34371415	T	TA	PASS	intron_variant	MODIFIER	PLXNC1	100685138	transcript	XM_003431985.3	protein_coding	15	c.2939-857_2939-856insA
15	34371415	T	TA	PASS	intron_variant	MODIFIER	PLXNC1	100685138	transcript	XM_005629229.3	protein_coding	15	c.2939-857_2939-856insA
15	34377762	ATCT	A	PASS	intron_variant	MODIFIER	PLXNC1	100685138	transcript	XM_003431985.3	protein_coding	19	c.3308+559_3308+561delTCT
15	34377762	ATCT	A	PASS	intron_variant	MODIFIER	PLXNC1	100685138	transcript	XM_005629229.3	protein_coding	19	c.3308+559_3308+561delTCT
15	34377851	G	A	PASS	intron_variant	MODIFIER	PLXNC1	100685138	transcript	XM_003431985.3	protein_coding	19	c.3308+647G>A
15	34377851	G	A	PASS	intron_variant	MODIFIER	PLXNC1	100685138	transcript	XM_005629229.3	protein_coding	19	c.3308+647G>A
15	34381970	G	A	PASS	intron_variant	MODIFIER	PLXNC1	100685138	transcript	XM_003431985.3	protein_coding	20	c.3508-1447G>A
15	34381970	G	A	PASS	intron_variant	MODIFIER	PLXNC1	100685138	transcript	XM_005629229.3	protein_coding	20	c.3508-1447G>A
15	34382677	G	A	PASS	intron_variant	MODIFIER	PLXNC1	100685138	transcript	XM_003431985.3	protein_coding	20	c.3508-740G>A
15	34382677	G	A	PASS	intron_variant	MODIFIER	PLXNC1	100685138	transcript	XM_005629229.3	protein_coding	20	c.3508-740G>A
15	34405836	T	C	PASS	downstream_gene_variant	MODIFIER	CEP83	482606	transcript	XR_002614143.1	pseudogene	-1	n.*3340A>G
15	34405836	T	C	PASS	downstream_gene_variant	MODIFIER	CEP83	482606	transcript	XR_002614142.1	pseudogene	-1	n.*3340A>G
15	34405836	T	C	PASS	downstream_gene_variant	MODIFIER	CEP83	482606	transcript	XR_002614140.1	pseudogene	-1	n.*3340A>G
15	34405836	T	C	PASS	downstream_gene_variant	MODIFIER	CEP83	482606	transcript	XR_002614141.1	pseudogene	-1	n.*3340A>G
15	34405836	T	C	PASS	downstream_gene_variant	MODIFIER	CEP83	482606	transcript	XR_294217.3	pseudogene	-1	n.*3340A>G
15	34405836	T	C	PASS	intron_variant	MODIFIER	PLXNC1	100685138	transcript	XM_003431985.3	protein_coding	24	c.3992-705T>C
15	34405836	T	C	PASS	intron_variant	MODIFIER	PLXNC1	100685138	transcript	XM_005629229.3	protein_coding	24	c.*11-700T>C
15	34443150	A	AG	PASS	intron_variant	MODIFIER	CEP83	482606	transcript	XM_539723.4	protein_coding	10	c.1344-1111_1344-1110insC
15	34443150	A	AG	PASS	intron_variant	MODIFIER	CEP83	482606	transcript	XR_002614143.1	pseudogene	10	n.1365-1111_1365-1110insC
15	34443150	A	AG	PASS	intron_variant	MODIFIER	CEP83	482606	transcript	XR_002614142.1	pseudogene	9	n.1262-1111_1262-1110insC
15	34443150	A	AG	PASS	intron_variant	MODIFIER	CEP83	482606	transcript	XR_002614140.1	pseudogene	10	n.1570-1111_1570-1110insC
15	34443150	A	AG	PASS	intron_variant	MODIFIER	CEP83	482606	transcript	XR_002614141.1	pseudogene	8	n.1186-1111_1186-1110insC
15	34443150	A	AG	PASS	intron_variant	MODIFIER	CEP83	482606	transcript	XR_294217.3	pseudogene	10	n.1570-1111_1570-1110insC
15	34443150	A	AG	PASS	intron_variant	MODIFIER	CEP83	482606	transcript	XR_002614144.1	pseudogene	10	n.1570-1111_1570-1110insC
15	34456334	C	A	PASS	intron_variant	MODIFIER	CEP83	482606	transcript	XM_539723.4	protein_coding	7	c.934-947G>T
15	34456334	C	A	PASS	intron_variant	MODIFIER	CEP83	482606	transcript	XR_002614143.1	pseudogene	7	n.955-947G>T
15	34456334	C	A	PASS	intron_variant	MODIFIER	CEP83	482606	transcript	XR_002614142.1	pseudogene	6	n.852-947G>T
15	34456334	C	A	PASS	intron_variant	MODIFIER	CEP83	482606	transcript	XR_002614140.1	pseudogene	7	n.1160-947G>T
15	34456334	C	A	PASS	intron_variant	MODIFIER	CEP83	482606	transcript	XR_002614141.1	pseudogene	5	n.776-947G>T
15	34456334	C	A	PASS	intron_variant	MODIFIER	CEP83	482606	transcript	XR_294217.3	pseudogene	7	n.1160-947G>T
15	34456334	C	A	PASS	intron_variant	MODIFIER	CEP83	482606	transcript	XR_002614144.1	pseudogene	7	n.1160-947G>T
15	34488970	AT	A	PASS	intron_variant	MODIFIER	CEP83	482606	transcript	XM_539723.4	protein_coding	4	c.418-861delA
15	34488970	AT	A	PASS	intron_variant	MODIFIER	CEP83	482606	transcript	XR_002614143.1	pseudogene	4	n.439-861delA
15	34488970	AT	A	PASS	intron_variant	MODIFIER	CEP83	482606	transcript	XR_002614142.1	pseudogene	3	n.336-861delA
15	34488970	AT	A	PASS	intron_variant	MODIFIER	CEP83	482606	transcript	XR_002614140.1	pseudogene	4	n.644-861delA
15	34488970	AT	A	PASS	intron_variant	MODIFIER	CEP83	482606	transcript	XR_002614141.1	pseudogene	4	n.644-861delA
15	34488970	AT	A	PASS	intron_variant	MODIFIER	CEP83	482606	transcript	XR_294217.3	pseudogene	4	n.644-861delA
15	34488970	AT	A	PASS	intron_variant	MODIFIER	CEP83	482606	transcript	XR_002614144.1	pseudogene	4	n.644-861delA
15	34538956	A	T	PASS	intron_variant	MODIFIER	CEP83	482606	transcript	XM_539723.4	protein_coding	1	c.-102+2666T>A
15	34538956	A	T	PASS	intron_variant	MODIFIER	CEP83	482606	transcript	XR_002614140.1	pseudogene	1	n.125+2666T>A
15	34538956	A	T	PASS	intron_variant	MODIFIER	CEP83	482606	transcript	XR_002614141.1	pseudogene	1	n.125+2666T>A
15	34538956	A	T	PASS	intron_variant	MODIFIER	CEP83	482606	transcript	XR_294217.3	pseudogene	1	n.125+2666T>A
15	34538956	A	T	PASS	intron_variant	MODIFIER	CEP83	482606	transcript	XR_002614144.1	pseudogene	1	n.125+2666T>A
15	34593138	A	G	PASS	intergenic_region	MODIFIER	LOC102156774-TMCC3	102156774-482607	intergenic_region	102156774-482607		-1	n.34593138A>G
15	34694735	G	A	PASS	intron_variant	MODIFIER	TMCC3	482607	transcript	XM_005629230.3	protein_coding	2	c.9+29793C>T
15	34694735	G	A	PASS	intron_variant	MODIFIER	TMCC3	482607	transcript	XM_005629232.3	protein_coding	1	c.-16+10C>T
15	34694735	G	A	PASS	intron_variant	MODIFIER	TMCC3	482607	transcript	XM_022403323.1	protein_coding	3	c.9+29793C>T
15	34694735	G	A	PASS	intron_variant	MODIFIER	TMCC3	482607	transcript	XM_022403324.1	protein_coding	2	c.-15-56185C>T
15	34694735	G	A	PASS	intron_variant	MODIFIER	TMCC3	482607	transcript	XM_022403325.1	protein_coding	1	c.-15-56185C>T
15	34791715	C	G	PASS	intron_variant	MODIFIER	TMCC3	482607	transcript	XM_005629230.3	protein_coding	1	c.-108+58388G>C
15	34791715	C	G	PASS	intron_variant	MODIFIER	TMCC3	482607	transcript	XM_022403323.1	protein_coding	2	c.-108+46993G>C
15	34791715	C	G	PASS	intron_variant	MODIFIER	TMCC3	482607	transcript	XM_022403324.1	protein_coding	2	c.-16+46993G>C
15	34791715	C	G	PASS	intron_variant	MODIFIER	TMCC3	482607	transcript	XM_022403325.1	protein_coding	1	c.-16+58388G>C
15	35060256	C	T	PASS	intron_variant	MODIFIER	FGD6	482608	transcript	XM_014119560.2	protein_coding	18	c.3958-1366G>A
15	35060256	C	T	PASS	intron_variant	MODIFIER	FGD6	482608	transcript	XM_849701.5	protein_coding	18	c.3955-1366G>A
15	35121330	C	T	PASS	intron_variant	MODIFIER	FGD6	482608	transcript	XM_014119560.2	protein_coding	3	c.2565+2433G>A
15	35121330	C	T	PASS	intron_variant	MODIFIER	FGD6	482608	transcript	XM_849701.5	protein_coding	3	c.2562+2433G>A
15	35486209	TATG	T	PASS	intergenic_region	MODIFIER	USP44-NTN4	475430-475431	intergenic_region	475430-475431		-1	n.35486210_35486212delATG
15	35776064	G	A	PASS	intron_variant	MODIFIER	HAL	475433	transcript	XM_532657.5	protein_coding	16	c.1520-925C>T
15	35793890	G	A	PASS	upstream_gene_variant	MODIFIER	HAL	475433	transcript	XM_532657.5	protein_coding	-1	c.-2887C>T
15	35793890	G	A	PASS	downstream_gene_variant	MODIFIER	LTA4H	482611	transcript	XM_539728.6	protein_coding	-1	c.*2260C>T
15	35793890	G	A	PASS	intergenic_region	MODIFIER	HAL-LTA4H	475433-482611	intergenic_region	475433-482611		-1	n.35793890G>A
15	35820727	C	G	PASS	intron_variant	MODIFIER	LTA4H	482611	transcript	XM_539728.6	protein_coding	3	c.412-301G>C
15	36331428	T	C	PASS	intron_variant	MODIFIER	CFAP54	102153340	transcript	XM_022403345.1	protein_coding	30	c.4115+5180T>C
15	36331428	T	C	PASS	intron_variant	MODIFIER	CFAP54	102153340	transcript	XR_002614175.1	pseudogene	30	n.4339+5180T>C
15	36331428	T	C	PASS	intron_variant	MODIFIER	CFAP54	102153340	transcript	XM_022403355.1	protein_coding	30	c.4115+5180T>C
15	36331428	T	C	PASS	intron_variant	MODIFIER	CFAP54	102153340	transcript	XR_002614174.1	pseudogene	30	n.4319+5180T>C
15	36331428	T	C	PASS	intron_variant	MODIFIER	CFAP54	102153340	transcript	XM_022403346.1	protein_coding	30	c.4112+5180T>C
15	36331428	T	C	PASS	intron_variant	MODIFIER	CFAP54	102153340	transcript	XM_022403347.1	protein_coding	30	c.4112+5180T>C
15	36331428	T	C	PASS	intron_variant	MODIFIER	CFAP54	102153340	transcript	XM_022403348.1	protein_coding	30	c.4109+5180T>C
15	36331428	T	C	PASS	intron_variant	MODIFIER	CFAP54	102153340	transcript	XM_022403352.1	protein_coding	29	c.4001+5180T>C
15	36331428	T	C	PASS	intron_variant	MODIFIER	CFAP54	102153340	transcript	XM_022403353.1	protein_coding	28	c.3899+5180T>C
15	36331428	T	C	PASS	intron_variant	MODIFIER	CFAP54	102153340	transcript	XR_002614173.1	pseudogene	30	n.4313+5180T>C
15	36331428	T	C	PASS	intron_variant	MODIFIER	CFAP54	102153340	transcript	XR_002614172.1	pseudogene	30	n.4313+5180T>C
15	36331428	T	C	PASS	intron_variant	MODIFIER	CFAP54	102153340	transcript	XM_022403351.1	protein_coding	30	c.4115+5180T>C
15	36331428	T	C	PASS	intron_variant	MODIFIER	CFAP54	102153340	transcript	XM_022403350.1	protein_coding	30	c.4115+5180T>C
15	36331428	T	C	PASS	intron_variant	MODIFIER	CFAP54	102153340	transcript	XM_022403349.1	protein_coding	30	c.4115+5180T>C
15	36331428	T	C	PASS	intron_variant	MODIFIER	CFAP54	102153340	transcript	XM_022403356.1	protein_coding	30	c.4112+5180T>C
15	36331428	T	C	PASS	intron_variant	MODIFIER	CFAP54	102153340	transcript	XM_022403354.1	protein_coding	29	c.3413+5180T>C
15	40972661	T	C	PASS	upstream_gene_variant	MODIFIER	NUP37	475445	transcript	XM_005629296.3	protein_coding	-1	c.-2000A>G
15	40972661	T	C	PASS	upstream_gene_variant	MODIFIER	NUP37	475445	transcript	XM_532669.5	protein_coding	-1	c.-2000A>G
15	40972661	T	C	PASS	upstream_gene_variant	MODIFIER	PARPBP	612196	transcript	XM_022403430.1	protein_coding	-1	c.-5858T>C
15	40972661	T	C	PASS	intron_variant	MODIFIER	PARPBP	612196	transcript	XM_849932.4	protein_coding	1	c.-6+433T>C
15	42278253	G	A	PASS	intron_variant	MODIFIER	STAB2	100687903	transcript	XM_022403432.1	protein_coding	37	c.3993+110G>A
15	42278253	G	A	PASS	intron_variant	MODIFIER	LOC111090069	111090069	transcript	XR_002614251.1	pseudogene	1	n.382+2535C>T
15	42278253	G	A	PASS	intron_variant	MODIFIER	STAB2	100687903	transcript	XR_002614250.1	pseudogene	37	n.4712+110G>A
15	42278253	G	A	PASS	intron_variant	MODIFIER	STAB2	100687903	transcript	XM_022403434.1	protein_coding	37	c.3993+110G>A
15	42278253	G	A	PASS	intron_variant	MODIFIER	STAB2	100687903	transcript	XM_022403433.1	protein_coding	37	c.3990+110G>A
15	42278253	G	A	PASS	intron_variant	MODIFIER	STAB2	100687903	transcript	XM_022403435.1	protein_coding	29	c.2973+110G>A
15	42345419	G	A	PASS	intron_variant	MODIFIER	NT5DC3	612224	transcript	XM_014119382.2	protein_coding	16	c.1689+698C>T
15	42345419	G	A	PASS	intron_variant	MODIFIER	NT5DC3	612224	transcript	XM_005629298.3	protein_coding	11	c.1170+698C>T
15	42345419	G	A	PASS	intron_variant	MODIFIER	NT5DC3	612224	transcript	XM_022403437.1	protein_coding	12	c.1035+698C>T
15	42345419	G	A	PASS	intron_variant	MODIFIER	NT5DC3	612224	transcript	XM_022403436.1	protein_coding	13	c.1239+698C>T
15	44684218	T	TGCC	PASS	intergenic_region	MODIFIER	LSM6-LOC111098874	612329-111098874	intergenic_region	612329-111098874		-1	n.44684218_44684219insGCC
15	50151139	CA	C	PASS	intergenic_region	MODIFIER	LOC111090094-FBXW7	111090094-475465	intergenic_region	111090094-475465		-1	n.50151140delA
15	60797036	CCCCACCCCCCCA	C	PASS	intergenic_region	MODIFIER	LOC111098926-APELA	111098926-102153003	intergenic_region	111098926-102153003		-1	n.60797037_60797048delCCCACCCCCCCA
16	3576	C	A	PASS	intergenic_region	MODIFIER	CHR_START-LOC106559809	CHR_START-106559809	intergenic_region	CHR_START-106559809		-1	n.3576C>A
16	1302380	T	C	PASS	intergenic_region	MODIFIER	MIR8853-LOC106559822	104796230-106559822	intergenic_region	104796230-106559822		-1	n.1302380T>C
16	11729131	G	T	PASS	intergenic_region	MODIFIER	LOC106559804-LOC102156087	106559804-102156087	intergenic_region	106559804-102156087		-1	n.11729131G>T
16	23982608	G	A	PASS	intergenic_region	MODIFIER	NKX6-3-MIR8854	607413-104794992	intergenic_region	607413-104794992		-1	n.23982608G>A
16	24018048	C	G	PASS	intron_variant	MODIFIER	GPAT4	111090276	transcript	XM_022403993.1	protein_coding	1	c.-839+4629G>C
16	26648593	A	AAAGAAAGAAAGAAAGAAAGAAAGAAAAGAAG	PASS	upstream_gene_variant	MODIFIER	PLEKHA2	482851	transcript	XM_022404031.1	protein_coding	-1	c.-30848_-30847insCTTCTTTTCTTTCTTTCTTTCTTTCTTTCTT
16	26648593	A	AAAGAAAGAAAGAAAGAAAGAAAGAAAAGAAG	PASS	intergenic_region	MODIFIER	PLEKHA2-TACC1	482851-475581	intergenic_region	482851-475581		-1	n.26648593_26648594insAAGAAAGAAAGAAAGAAAGAAAGAAAAGAAG
16	27312256	A	G	PASS	intron_variant	MODIFIER	LSM1	475587	transcript	XM_532806.6	protein_coding	3	c.231+1245A>G
16	27574970	C	T	PASS	intron_variant	MODIFIER	ADGRA2	482853	transcript	XM_539968.6	protein_coding	1	c.222-5199G>A
16	29115036	GA	G	PASS	intergenic_region	MODIFIER	LOC111090288-UNC5D	111090288-482857	intergenic_region	111090288-482857		-1	n.29115037delA
16	29115047	AG	A	PASS	intergenic_region	MODIFIER	LOC111090288-UNC5D	111090288-482857	intergenic_region	111090288-482857		-1	n.29115048delG
16	29740409	AAGAAAGAAAGAAAGAAAGAAAGAAAGAAAAAAGAAAGAAAGAAAGAAAG	A	PASS	intergenic_region	MODIFIER	UNC5D-LOC111090289	482857-111090289	intergenic_region	482857-111090289		-1	n.29740410_29740458delAGAAAGAAAGAAAGAAAGAAAGAAAGAAAAAAGAAAGAAAGAAAGAAAG
16	31067088	T	TA	PASS	intergenic_region	MODIFIER	LOC111090294-LOC111090295	111090294-111090295	intergenic_region	111090294-111090295		-1	n.31067088_31067089insA
16	31548001	C	A	PASS	intergenic_region	MODIFIER	FUT10-LOC102152509	503548-102152509	intergenic_region	503548-102152509		-1	n.31548001C>A
16	31682320	GA	G	PASS	downstream_gene_variant	MODIFIER	LOC102152509	102152509	transcript	XR_002614659.1	pseudogene	-1	n.*3456delA
16	31682320	GA	G	PASS	downstream_gene_variant	MODIFIER	LOC102152509	102152509	transcript	XR_002614660.1	pseudogene	-1	n.*3456delA
16	31682320	GA	G	PASS	downstream_gene_variant	MODIFIER	LOC102152509	102152509	transcript	XR_002614666.1	pseudogene	-1	n.*3456delA
16	31682320	GA	G	PASS	downstream_gene_variant	MODIFIER	LOC102152509	102152509	transcript	XR_294379.2	pseudogene	-1	n.*3456delA
16	31682320	GA	G	PASS	downstream_gene_variant	MODIFIER	LOC102152509	102152509	transcript	XR_002614661.1	pseudogene	-1	n.*3078delA
16	31682320	GA	G	PASS	downstream_gene_variant	MODIFIER	LOC102152509	102152509	transcript	XR_002614664.1	pseudogene	-1	n.*3078delA
16	31682320	GA	G	PASS	intergenic_region	MODIFIER	LOC102152509-NRG1	102152509-482861	intergenic_region	102152509-482861		-1	n.31682321delA
16	31823928	A	T	PASS	upstream_gene_variant	MODIFIER	NRG1	482861	transcript	XM_005629879.3	protein_coding	-1	c.-3729T>A
16	31823928	A	T	PASS	upstream_gene_variant	MODIFIER	NRG1	482861	transcript	XM_022404076.1	protein_coding	-1	c.-84963T>A
16	31823928	A	T	PASS	upstream_gene_variant	MODIFIER	NRG1	482861	transcript	XM_014120022.2	protein_coding	-1	c.-3729T>A
16	31823928	A	T	PASS	upstream_gene_variant	MODIFIER	NRG1	482861	transcript	XM_022404070.1	protein_coding	-1	c.-3729T>A
16	31823928	A	T	PASS	upstream_gene_variant	MODIFIER	NRG1	482861	transcript	XM_005629883.3	protein_coding	-1	c.-3729T>A
16	31823928	A	T	PASS	upstream_gene_variant	MODIFIER	NRG1	482861	transcript	XM_022404073.1	protein_coding	-1	c.-3729T>A
16	31823928	A	T	PASS	intron_variant	MODIFIER	NRG1	482861	transcript	XM_852768.4	protein_coding	5	c.499+25720T>A
16	31823928	A	T	PASS	intron_variant	MODIFIER	NRG1	482861	transcript	XM_014120023.2	protein_coding	3	c.421+36682T>A
16	31823928	A	T	PASS	intron_variant	MODIFIER	NRG1	482861	transcript	XM_022404071.1	protein_coding	5	c.523+25720T>A
16	31823928	A	T	PASS	intron_variant	MODIFIER	NRG1	482861	transcript	XM_022404072.1	protein_coding	5	c.523+25720T>A
16	31823928	A	T	PASS	intron_variant	MODIFIER	NRG1	482861	transcript	XM_022404074.1	protein_coding	5	c.523+25720T>A
16	31823928	A	T	PASS	intron_variant	MODIFIER	NRG1	482861	transcript	XM_022404075.1	protein_coding	5	c.523+25720T>A
16	32298119	GAGTCGATCAATCTT	G	PASS	intron_variant	MODIFIER	NRG1	482861	transcript	XM_014120023.2	protein_coding	1	c.122-427450_122-427437delAAGATTGATCGACT
16	32298119	GAGTCGATCAATCTT	G	PASS	intron_variant	MODIFIER	NRG1	482861	transcript	XM_022404071.1	protein_coding	1	c.122-427450_122-427437delAAGATTGATCGACT
16	32298119	GAGTCGATCAATCTT	G	PASS	intron_variant	MODIFIER	NRG1	482861	transcript	XM_022404072.1	protein_coding	1	c.122-427450_122-427437delAAGATTGATCGACT
16	32298119	GAGTCGATCAATCTT	G	PASS	intron_variant	MODIFIER	NRG1	482861	transcript	XM_022404074.1	protein_coding	1	c.122-427450_122-427437delAAGATTGATCGACT
16	32298119	GAGTCGATCAATCTT	G	PASS	intron_variant	MODIFIER	NRG1	482861	transcript	XM_022404075.1	protein_coding	1	c.122-427450_122-427437delAAGATTGATCGACT
16	35608012	A	ATGGGATCCCTGGGTGGCGCAGCG	PASS	intron_variant	MODIFIER	MFHAS1	475604	transcript	XM_532819.6	protein_coding	2	c.2968+25458_2968+25459insTGGGATCCCTGGGTGGCGCAGCG
16	36770534	T	G	PASS	intron_variant	MODIFIER	DLC1	475607	transcript	NM_001313797.1	protein_coding	4	c.1309-33179A>C
16	36993432	A	C	PASS	upstream_gene_variant	MODIFIER	C16H8orf48	609066	transcript	XM_022404119.1	protein_coding	-1	c.-1533A>C
16	36993432	A	C	PASS	upstream_gene_variant	MODIFIER	C16H8orf48	609066	transcript	XM_022404120.1	protein_coding	-1	c.-1533A>C
16	36993432	A	C	PASS	intergenic_region	MODIFIER	DLC1-C16H8orf48	475607-609066	intergenic_region	475607-609066		-1	n.36993432A>C
16	37367199	C	T	PASS	intergenic_region	MODIFIER	LOC106559840-SGCZ	106559840-482890	intergenic_region	106559840-482890		-1	n.37367199C>T
16	40161682	AATC	A	PASS	intergenic_region	MODIFIER	LOC100855801-FGF20	100855801-100855820	intergenic_region	100855801-100855820		-1	n.40161683_40161685delATC
16	42956798	A	AGGG	PASS	intron_variant	MODIFIER	TRIML1	475619	transcript	XM_843555.4	protein_coding	5	c.874+402_874+403insCCC
16	42956798	A	AGGG	PASS	intron_variant	MODIFIER	TRIML1	475619	transcript	XM_022404170.1	protein_coding	5	c.718+402_718+403insCCC
16	42956798	A	AGGG	PASS	intron_variant	MODIFIER	TRIML1	475619	transcript	XM_022404171.1	protein_coding	6	c.649+402_649+403insCCC
16	42956798	A	AGGG	PASS	intron_variant	MODIFIER	TRIML1	475619	transcript	XM_022404173.1	protein_coding	9	c.610+402_610+403insCCC
16	42956799	A	ATCCCTGGGTGGCACAGCGGTTTGGCGCCTGCCTTTGGCCCAGGGC	PASS	intron_variant	MODIFIER	TRIML1	475619	transcript	XM_843555.4	protein_coding	5	c.874+401_874+402insGCCCTGGGCCAAAGGCAGGCGCCAAACCGCTGTGCCACCCAGGGA
16	42956799	A	ATCCCTGGGTGGCACAGCGGTTTGGCGCCTGCCTTTGGCCCAGGGC	PASS	intron_variant	MODIFIER	TRIML1	475619	transcript	XM_022404170.1	protein_coding	5	c.718+401_718+402insGCCCTGGGCCAAAGGCAGGCGCCAAACCGCTGTGCCACCCAGGGA
16	42956799	A	ATCCCTGGGTGGCACAGCGGTTTGGCGCCTGCCTTTGGCCCAGGGC	PASS	intron_variant	MODIFIER	TRIML1	475619	transcript	XM_022404171.1	protein_coding	6	c.649+401_649+402insGCCCTGGGCCAAAGGCAGGCGCCAAACCGCTGTGCCACCCAGGGA
16	42956799	A	ATCCCTGGGTGGCACAGCGGTTTGGCGCCTGCCTTTGGCCCAGGGC	PASS	intron_variant	MODIFIER	TRIML1	475619	transcript	XM_022404173.1	protein_coding	9	c.610+401_610+402insGCCCTGGGCCAAAGGCAGGCGCCAAACCGCTGTGCCACCCAGGGA
16	44329732	AC	A	PASS	intergenic_region	MODIFIER	LOC111090336-F11	111090336-475623	intergenic_region	111090336-475623		-1	n.44329733delC
16	44490517	C	T	PASS	upstream_gene_variant	MODIFIER	F11	475623	transcript	XM_005629925.3	protein_coding	-1	c.-3397G>A
16	44490517	C	T	PASS	upstream_gene_variant	MODIFIER	F11	475623	transcript	XM_022403601.1	protein_coding	-1	c.-3419G>A
16	44490517	C	T	PASS	upstream_gene_variant	MODIFIER	F11	475623	transcript	NM_001135123.1	protein_coding	-1	c.-4259G>A
16	44490517	C	T	PASS	downstream_gene_variant	MODIFIER	KLKB1	475624	transcript	NM_001242717.1	protein_coding	-1	c.*2520G>A
16	44490517	C	T	PASS	downstream_gene_variant	MODIFIER	KLKB1	475624	transcript	XM_005629927.3	protein_coding	-1	c.*2520G>A
16	44490517	C	T	PASS	downstream_gene_variant	MODIFIER	KLKB1	475624	transcript	XM_022403603.1	protein_coding	-1	c.*2520G>A
16	44490517	C	T	PASS	intron_variant	MODIFIER	F11	475623	transcript	XM_022403602.1	protein_coding	1	c.7+2178G>A
16	44490517	C	T	PASS	intron_variant	MODIFIER	F11	475623	transcript	XM_005629926.3	protein_coding	1	c.-2+2178G>A
16	44573822	G	GGGC	PASS	intron_variant	MODIFIER	FAM149A	475625	transcript	XM_005629965.3	protein_coding	1	c.11+390_11+391insGCC
16	44573822	G	GGGC	PASS	intron_variant	MODIFIER	FAM149A	475625	transcript	XM_005629966.3	protein_coding	1	c.-307-4361_-307-4360insGCC
16	45335763	C	T	PASS	intron_variant	MODIFIER	SNX25	475629	transcript	XM_532843.6	protein_coding	5	c.930-337G>A
16	45335763	C	T	PASS	intron_variant	MODIFIER	SNX25	475629	transcript	XM_005629982.3	protein_coding	5	c.756-337G>A
16	45335763	C	T	PASS	intron_variant	MODIFIER	SNX25	475629	transcript	XM_005629983.3	protein_coding	5	c.600-337G>A
16	45335763	C	T	PASS	intron_variant	MODIFIER	SNX25	475629	transcript	XR_002614747.1	pseudogene	5	n.947-337G>A
16	47647088	C	T	PASS	intron_variant	MODIFIER	TENM3	475637	transcript	XM_022404243.1	protein_coding	2	c.512-21533G>A
16	47647088	C	T	PASS	intron_variant	MODIFIER	TENM3	475637	transcript	XM_022404244.1	protein_coding	2	c.512-21533G>A
16	47647088	C	T	PASS	intron_variant	MODIFIER	TENM3	475637	transcript	XM_022404245.1	protein_coding	2	c.512-21533G>A
16	47647088	C	T	PASS	intron_variant	MODIFIER	TENM3	475637	transcript	XM_022404246.1	protein_coding	2	c.512-21533G>A
16	47647088	C	T	PASS	intron_variant	MODIFIER	TENM3	475637	transcript	XM_022404247.1	protein_coding	2	c.512-21533G>A
16	47647088	C	T	PASS	intron_variant	MODIFIER	TENM3	475637	transcript	XM_022404248.1	protein_coding	2	c.512-21533G>A
16	47647088	C	T	PASS	intron_variant	MODIFIER	TENM3	475637	transcript	XM_022404249.1	protein_coding	2	c.512-21533G>A
16	47647088	C	T	PASS	intron_variant	MODIFIER	TENM3	475637	transcript	XM_022404250.1	protein_coding	1	c.233-21533G>A
16	47961524	G	A	PASS	intergenic_region	MODIFIER	TENM3-LOC111090350	475637-111090350	intergenic_region	475637-111090350		-1	n.47961524G>A
16	47971620	G	T	PASS	intergenic_region	MODIFIER	TENM3-LOC111090350	475637-111090350	intergenic_region	475637-111090350		-1	n.47971620G>T
16	54049863	T	A	PASS	downstream_gene_variant	MODIFIER	LOC609268	609268	transcript	XM_846498.2	protein_coding	-1	c.*4883A>T
16	54049863	T	A	PASS	intergenic_region	MODIFIER	LOC102153584-LOC609268	102153584-609268	intergenic_region	102153584-609268		-1	n.54049863T>A
16	56556190	A	G	PASS	intron_variant	MODIFIER	CSMD1	100683465	transcript	XM_014120099.1	protein_coding	2	c.225-103346T>C
16	56556190	A	G	PASS	non_coding_transcript_exon_variant	MODIFIER	LOC100686796	100686796	transcript	100686796	pseudogene	1	n.755A>G
16	56556192	T	C	PASS	intron_variant	MODIFIER	CSMD1	100683465	transcript	XM_014120099.1	protein_coding	2	c.225-103348A>G
16	56556192	T	C	PASS	non_coding_transcript_exon_variant	MODIFIER	LOC100686796	100686796	transcript	100686796	pseudogene	1	n.757T>C
17	1595888	G	A	PASS	intergenic_region	MODIFIER	LOC111090457-LOC111090458	111090457-111090458	intergenic_region	111090457-111090458		-1	n.1595888G>A
17	1595892	G	A	PASS	intergenic_region	MODIFIER	LOC111090457-LOC111090458	111090457-111090458	intergenic_region	111090457-111090458		-1	n.1595892G>A
17	3345167	C	CTT	PASS	intergenic_region	MODIFIER	LOC111090464-LOC111090466	111090464-111090466	intergenic_region	111090464-111090466		-1	n.3345167_3345168insTT
17	8689437	G	GT	PASS	intergenic_region	MODIFIER	LOC111090497-LOC111090416	111090497-111090416	intergenic_region	111090497-111090416		-1	n.8689437_8689438insT
17	21967302	T	G	PASS	intron_variant	MODIFIER	BABAM2	475711	transcript	XM_005630287.2	protein_coding	3	c.206-3616T>G
17	21967302	T	G	PASS	intron_variant	MODIFIER	BABAM2	475711	transcript	XM_022404587.1	protein_coding	3	c.206-3616T>G
17	21967302	T	G	PASS	intron_variant	MODIFIER	BABAM2	475711	transcript	XM_022404585.1	protein_coding	3	c.206-3616T>G
17	21967302	T	G	PASS	intron_variant	MODIFIER	BABAM2	475711	transcript	XM_022404588.1	protein_coding	3	c.206-3616T>G
17	21967302	T	G	PASS	intron_variant	MODIFIER	BABAM2	475711	transcript	XM_022404586.1	protein_coding	3	c.206-3616T>G
17	21967302	T	G	PASS	intron_variant	MODIFIER	BABAM2	475711	transcript	XM_845588.4	protein_coding	3	c.206-3616T>G
17	21967302	T	G	PASS	intron_variant	MODIFIER	BABAM2	475711	transcript	XM_022404584.1	protein_coding	3	c.206-3616T>G
17	28288621	A	AC	PASS	intergenic_region	MODIFIER	LOC111090427-LOC111090428	111090427-111090428	intergenic_region	111090427-111090428		-1	n.28288621_28288622insC
17	37758151	C	T	PASS	downstream_gene_variant	MODIFIER	LOC111090618	111090618	transcript	XR_002615321.1	pseudogene	-1	n.*4985C>T
17	37758151	C	T	PASS	intron_variant	MODIFIER	LOC475754	475754	transcript	475754	pseudogene	2	n.417+7172G>A
17	50423844	G	A	PASS	intron_variant	MODIFIER	EXOC6B	483119	transcript	XM_014120268.2	protein_coding	19	c.2122+8352G>A
17	50423844	G	A	PASS	intron_variant	MODIFIER	LOC111090664	111090664	transcript	XR_002615414.1	pseudogene	2	n.207+6175C>T
17	50423844	G	A	PASS	intron_variant	MODIFIER	EXOC6B	483119	transcript	XM_022404843.1	protein_coding	19	c.2122+8352G>A
17	50423844	G	A	PASS	intron_variant	MODIFIER	EXOC6B	483119	transcript	XM_022404844.1	protein_coding	19	c.2122+8352G>A
17	50423844	G	A	PASS	intron_variant	MODIFIER	EXOC6B	483119	transcript	XM_022404839.1	protein_coding	18	c.2074+8352G>A
17	50423844	G	A	PASS	intron_variant	MODIFIER	EXOC6B	483119	transcript	XM_022404842.1	protein_coding	18	c.1945+8352G>A
17	50423844	G	A	PASS	intron_variant	MODIFIER	EXOC6B	483119	transcript	XM_540235.5	protein_coding	19	c.2122+8352G>A
17	50423844	G	A	PASS	intron_variant	MODIFIER	EXOC6B	483119	transcript	XM_022404841.1	protein_coding	19	c.1975+8352G>A
17	50423844	G	A	PASS	intron_variant	MODIFIER	EXOC6B	483119	transcript	XM_022404840.1	protein_coding	19	c.1975+8352G>A
17	50423844	G	A	PASS	intron_variant	MODIFIER	LOC111090664	111090664	transcript	XR_002615413.1	pseudogene	2	n.207+6175C>T
17	57373447	T	C	PASS	upstream_gene_variant	MODIFIER	LOC111090697	111090697	transcript	XR_002615484.1	pseudogene	-1	n.-629T>C
17	57373447	T	C	PASS	intergenic_region	MODIFIER	LOC100683419-LOC111090697	100683419-111090697	intergenic_region	100683419-111090697		-1	n.57373447T>C
18	27210372	C	T	PASS	intergenic_region	MODIFIER	LOC111090928-LOC111090929	111090928-111090929	intergenic_region	111090928-111090929		-1	n.27210372C>T
18	31632996	C	T	PASS	missense_variant	MODERATE	RAG1	483420	transcript	XM_540538.2	protein_coding	2	c.1669G>A	p.Ala557Thr
18	36443820	G	GGTTTTTTTTTTTTT	PASS	intron_variant	MODIFIER	LOC475957	475957	transcript	XM_022405359.1	protein_coding	32	c.4423-27_4423-26insGTTTTTTTTTTTTT
18	36443820	G	GGTTTTTTTTTTTTT	PASS	intron_variant	MODIFIER	LOC475957	475957	transcript	XM_022405375.1	protein_coding	32	c.4423-27_4423-26insGTTTTTTTTTTTTT
18	36443820	G	GGTTTTTTTTTTTTT	PASS	intron_variant	MODIFIER	LOC475957	475957	transcript	XM_022405368.1	protein_coding	31	c.4309-27_4309-26insGTTTTTTTTTTTTT
18	36443820	G	GGTTTTTTTTTTTTT	PASS	intron_variant	MODIFIER	LOC475957	475957	transcript	XM_022405369.1	protein_coding	31	c.4288-27_4288-26insGTTTTTTTTTTTTT
18	36443820	G	GGTTTTTTTTTTTTT	PASS	intron_variant	MODIFIER	LOC475957	475957	transcript	XM_022405360.1	protein_coding	32	c.4423-27_4423-26insGTTTTTTTTTTTTT
18	36443820	G	GGTTTTTTTTTTTTT	PASS	intron_variant	MODIFIER	LOC475957	475957	transcript	XM_022405373.1	protein_coding	32	c.4132-27_4132-26insGTTTTTTTTTTTTT
18	36443820	G	GGTTTTTTTTTTTTT	PASS	intron_variant	MODIFIER	LOC475957	475957	transcript	XM_022405374.1	protein_coding	31	c.4132-27_4132-26insGTTTTTTTTTTTTT
18	36443820	G	GGTTTTTTTTTTTTT	PASS	intron_variant	MODIFIER	LOC475957	475957	transcript	XM_022405361.1	protein_coding	32	c.4318-27_4318-26insGTTTTTTTTTTTTT
18	36443820	G	GGTTTTTTTTTTTTT	PASS	intron_variant	MODIFIER	LOC475957	475957	transcript	XM_022405363.1	protein_coding	33	c.4318-27_4318-26insGTTTTTTTTTTTTT
18	36443820	G	GGTTTTTTTTTTTTT	PASS	intron_variant	MODIFIER	LOC475957	475957	transcript	XM_022405364.1	protein_coding	33	c.4318-27_4318-26insGTTTTTTTTTTTTT
18	36443820	G	GGTTTTTTTTTTTTT	PASS	intron_variant	MODIFIER	LOC475957	475957	transcript	XM_022405365.1	protein_coding	33	c.4318-27_4318-26insGTTTTTTTTTTTTT
18	36443820	G	GGTTTTTTTTTTTTT	PASS	intron_variant	MODIFIER	LOC475957	475957	transcript	XM_022405367.1	protein_coding	32	c.4318-27_4318-26insGTTTTTTTTTTTTT
18	36443820	G	GGTTTTTTTTTTTTT	PASS	intron_variant	MODIFIER	LOC475957	475957	transcript	XM_022405370.1	protein_coding	33	c.4246-27_4246-26insGTTTTTTTTTTTTT
18	36443820	G	GGTTTTTTTTTTTTT	PASS	intron_variant	MODIFIER	LOC475957	475957	transcript	XM_022405371.1	protein_coding	33	c.4246-27_4246-26insGTTTTTTTTTTTTT
18	36443820	G	GGTTTTTTTTTTTTT	PASS	intron_variant	MODIFIER	LOC475957	475957	transcript	XM_022405372.1	protein_coding	32	c.4246-27_4246-26insGTTTTTTTTTTTTT
18	36443820	G	GGTTTTTTTTTTTTT	PASS	intron_variant	MODIFIER	LOC475957	475957	transcript	XM_022405376.1	protein_coding	30	c.4033-27_4033-26insGTTTTTTTTTTTTT
18	36443820	G	GGTTTTTTTTTTTTT	PASS	intron_variant	MODIFIER	LOC475957	475957	transcript	XM_022405362.1	protein_coding	33	c.4318-27_4318-26insGTTTTTTTTTTTTT
18	36443820	G	GGTTTTTTTTTTTTT	PASS	intron_variant	MODIFIER	LOC475957	475957	transcript	XM_022405377.1	protein_coding	30	c.4033-27_4033-26insGTTTTTTTTTTTTT
18	36443820	G	GGTTTTTTTTTTTTT	PASS	intron_variant	MODIFIER	LOC475957	475957	transcript	XM_022405366.1	protein_coding	31	c.4318-27_4318-26insGTTTTTTTTTTTTT
18	36443820	G	GGTTTTTTTTTTTTT	PASS	intron_variant	MODIFIER	LOC475957	475957	transcript	XM_022405380.1	protein_coding	24	c.3052-27_3052-26insGTTTTTTTTTTTTT
18	36443820	G	GGTTTTTTTTTTTTT	PASS	intron_variant	MODIFIER	LOC475957	475957	transcript	XM_022405379.1	protein_coding	24	c.3052-27_3052-26insGTTTTTTTTTTTTT
18	36443820	G	GGTTTTTTTTTTTTT	PASS	intron_variant	MODIFIER	LOC475957	475957	transcript	XM_022405378.1	protein_coding	24	c.3160-27_3160-26insGTTTTTTTTTTTTT
18	45415906	A	C	PASS	upstream_gene_variant	MODIFIER	MUC2	102154704	transcript	XM_022405513.1	protein_coding	-1	c.-441A>C
18	45415906	A	C	PASS	intergenic_region	MODIFIER	LOC111090822-MUC2	111090822-102154704	intergenic_region	111090822-102154704		-1	n.45415906A>C
18	50392675	A	T	PASS	upstream_gene_variant	MODIFIER	LOC111090993	111090993	transcript	111090993	pseudogene	-1	n.-3536A>T
18	50392675	A	T	PASS	downstream_gene_variant	MODIFIER	C18H11orf86	100856479	transcript	XM_003639681.4	protein_coding	-1	c.*2106T>A
18	50392675	A	T	PASS	intergenic_region	MODIFIER	SYT12-C18H11orf86	483703-100856479	intergenic_region	483703-100856479		-1	n.50392675A>T
18	54232375	A	G	PASS	intron_variant	MODIFIER	ASRGL1	483789	transcript	XM_005631627.3	protein_coding	2	c.254-4100T>C
18	54232375	A	G	PASS	intron_variant	MODIFIER	ASRGL1	483789	transcript	XM_005631628.3	protein_coding	2	c.227-4100T>C
18	54232375	A	G	PASS	intron_variant	MODIFIER	ASRGL1	483789	transcript	XM_540910.6	protein_coding	2	c.227-4100T>C
18	54466096	A	G	PASS	upstream_gene_variant	MODIFIER	FTH1	100499480	transcript	XM_022405806.1	protein_coding	-1	c.-126A>G
18	54466096	A	G	PASS	downstream_gene_variant	MODIFIER	BEST1	483791	transcript	XM_014120876.2	protein_coding	-1	c.*3105T>C
18	54466096	A	G	PASS	downstream_gene_variant	MODIFIER	BEST1	483791	transcript	XM_022405086.1	protein_coding	-1	c.*3105T>C
18	54466096	A	G	PASS	downstream_gene_variant	MODIFIER	BEST1	483791	transcript	NM_001097545.1	protein_coding	-1	c.*3105T>C
18	54466096	A	G	PASS	downstream_gene_variant	MODIFIER	BEST1	483791	transcript	XM_022405084.1	protein_coding	-1	c.*3105T>C
18	54466096	A	G	PASS	downstream_gene_variant	MODIFIER	BEST1	483791	transcript	XM_022405085.1	protein_coding	-1	c.*3105T>C
18	54466096	A	G	PASS	downstream_gene_variant	MODIFIER	BEST1	483791	transcript	XM_022405083.1	protein_coding	-1	c.*3105T>C
18	54466096	A	G	PASS	intergenic_region	MODIFIER	LOC106559988-FTH1	106559988-100499480	intergenic_region	106559988-100499480		-1	n.54466096A>G
18	55141017	AAAG	A	PASS	upstream_gene_variant	MODIFIER	PGA	403711	transcript	NM_001003117.1	protein_coding	-1	c.-940_-938delCTT
18	55141017	AAAG	A	PASS	intergenic_region	MODIFIER	PGA-LOC483802	403711-483802	intergenic_region	403711-483802		-1	n.55141018_55141020delAAG
18	55141123	A	G	PASS	upstream_gene_variant	MODIFIER	PGA	403711	transcript	NM_001003117.1	protein_coding	-1	c.-1043T>C
18	55141123	A	G	PASS	intergenic_region	MODIFIER	PGA-LOC483802	403711-483802	intergenic_region	403711-483802		-1	n.55141123A>G
19	1786692	GA	G	PASS	intergenic_region	MODIFIER	ZNF330-LOC111091086	476073-111091086	intergenic_region	476073-111091086		-1	n.1786693delA
19	9743676	CT	C	PASS	intergenic_region	MODIFIER	LOC476081-LOC111091102	476081-111091102	intergenic_region	476081-111091102		-1	n.9743677delT
19	9743688	A	C	PASS	intergenic_region	MODIFIER	LOC476081-LOC111091102	476081-111091102	intergenic_region	476081-111091102		-1	n.9743688A>C
19	10219435	G	T	PASS	intergenic_region	MODIFIER	LOC111091102-LOC111091103	111091102-111091103	intergenic_region	111091102-111091103		-1	n.10219435G>T
19	19414473	A	G	PASS	intergenic_region	MODIFIER	LOC100682601-LOC609380	100682601-609380	intergenic_region	100682601-609380		-1	n.19414473A>G
19	20296186	A	T	PASS	intergenic_region	MODIFIER	LOC102156811-LOC102156891	102156811-102156891	intergenic_region	102156811-102156891		-1	n.20296186A>T
19	21265526	TG	T	PASS	upstream_gene_variant	MODIFIER	LOC100683328	100683328	transcript	100683328	pseudogene	-1	n.-788delC
19	21265526	TG	T	PASS	intergenic_region	MODIFIER	LOC100683328-LOC111091051	100683328-111091051	intergenic_region	100683328-111091051		-1	n.21265527delG
19	23360295	C	G	PASS	intergenic_region	MODIFIER	ERCC3-CYP27C1	476105-483869	intergenic_region	476105-483869		-1	n.23360295C>G
19	24267333	C	A	PASS	intergenic_region	MODIFIER	LOC100683571-LOC609921	100683571-609921	intergenic_region	100683571-609921		-1	n.24267333C>A
19	25127159	G	A	PASS	intergenic_region	MODIFIER	LOC111091072-LOC100683847	111091072-100683847	intergenic_region	111091072-100683847		-1	n.25127159G>A
19	25709863	C	T	PASS	intron_variant	MODIFIER	CNTNAP5	483874	transcript	XM_005631764.3	protein_coding	17	c.2753-810G>A
19	25709863	C	T	PASS	intron_variant	MODIFIER	CNTNAP5	483874	transcript	NM_001048108.1	protein_coding	17	c.2750-810G>A
19	25731055	G	A	PASS	intron_variant	MODIFIER	CNTNAP5	483874	transcript	XM_005631764.3	protein_coding	16	c.2534-4318C>T
19	25731055	G	A	PASS	intron_variant	MODIFIER	CNTNAP5	483874	transcript	NM_001048108.1	protein_coding	16	c.2531-4318C>T
19	26057200	C	CAAGTAAATCCCAAAAAAAAAAAAAAAAAAAAAAAAAAAAAAAA	PASS	intron_variant	MODIFIER	CNTNAP5	483874	transcript	XM_005631764.3	protein_coding	4	c.529+1004_529+1005insTTTTTTTTTTTTTTTTTTTTTTTTTTTTTTTTGGGATTTACTT
19	26057200	C	CAAGTAAATCCCAAAAAAAAAAAAAAAAAAAAAAAAAAAAAAAA	PASS	intron_variant	MODIFIER	CNTNAP5	483874	transcript	NM_001048108.1	protein_coding	4	c.529+1004_529+1005insTTTTTTTTTTTTTTTTTTTTTTTTTTTTTTTTGGGATTTACTT
19	26117467	G	A	PASS	intron_variant	MODIFIER	CNTNAP5	483874	transcript	XM_005631764.3	protein_coding	3	c.382-59115C>T
19	26117467	G	A	PASS	intron_variant	MODIFIER	CNTNAP5	483874	transcript	NM_001048108.1	protein_coding	3	c.382-59115C>T
19	26196487	C	G	PASS	intron_variant	MODIFIER	CNTNAP5	483874	transcript	XM_005631764.3	protein_coding	3	c.381+6908G>C
19	26196487	C	G	PASS	intron_variant	MODIFIER	CNTNAP5	483874	transcript	NM_001048108.1	protein_coding	3	c.381+6908G>C
19	26407202	A	C	PASS	intergenic_region	MODIFIER	CNTNAP5-LOC100856552	483874-100856552	intergenic_region	483874-100856552		-1	n.26407202A>C
19	26413836	G	GAGA	PASS	intergenic_region	MODIFIER	CNTNAP5-LOC100856552	483874-100856552	intergenic_region	483874-100856552		-1	n.26413836_26413837insAGA
19	26413839	G	GAAAGAGAAAGAAAAAGAA	PASS	intergenic_region	MODIFIER	CNTNAP5-LOC100856552	483874-100856552	intergenic_region	483874-100856552		-1	n.26413839_26413840insAAAGAGAAAGAAAAAGAA
19	26413848	G	A	PASS	intergenic_region	MODIFIER	CNTNAP5-LOC100856552	483874-100856552	intergenic_region	483874-100856552		-1	n.26413848G>A
19	26413897	G	GAA	PASS	intergenic_region	MODIFIER	CNTNAP5-LOC100856552	483874-100856552	intergenic_region	483874-100856552		-1	n.26413897_26413898insAA
19	26686375	G	A	PASS	intergenic_region	MODIFIER	LOC100856552-LOC100684149	100856552-100684149	intergenic_region	100856552-100684149		-1	n.26686375G>A
19	28263796	GA	G	PASS	intergenic_region	MODIFIER	LOC100856628-LOC102155343	100856628-102155343	intergenic_region	100856628-102155343		-1	n.28263797delA
19	28720360	T	G	PASS	intron_variant	MODIFIER	CLASP1	100684635	transcript	XM_022406041.1	protein_coding	14	c.1386-223T>G
19	28720360	T	G	PASS	intron_variant	MODIFIER	CLASP1	100684635	transcript	XM_003432463.5	protein_coding	14	c.1386-223T>G
19	28720360	T	G	PASS	intron_variant	MODIFIER	CLASP1	100684635	transcript	XM_005631898.3	protein_coding	14	c.1386-223T>G
19	28720360	T	G	PASS	intron_variant	MODIFIER	CLASP1	100684635	transcript	XM_005631899.3	protein_coding	14	c.1386-223T>G
19	28720360	T	G	PASS	intron_variant	MODIFIER	CLASP1	100684635	transcript	XM_005631901.3	protein_coding	14	c.1386-223T>G
19	28720360	T	G	PASS	intron_variant	MODIFIER	CLASP1	100684635	transcript	XM_005631902.3	protein_coding	14	c.1386-223T>G
19	28720360	T	G	PASS	intron_variant	MODIFIER	CLASP1	100684635	transcript	XM_005631903.3	protein_coding	14	c.1386-223T>G
19	28720360	T	G	PASS	intron_variant	MODIFIER	CLASP1	100684635	transcript	XM_022406042.1	protein_coding	14	c.1386-223T>G
19	28720360	T	G	PASS	intron_variant	MODIFIER	CLASP1	100684635	transcript	XM_022406043.1	protein_coding	14	c.1386-223T>G
19	28720360	T	G	PASS	intron_variant	MODIFIER	CLASP1	100684635	transcript	XM_022406044.1	protein_coding	14	c.1386-223T>G
19	28720360	T	G	PASS	intron_variant	MODIFIER	CLASP1	100684635	transcript	XM_022406045.1	protein_coding	14	c.1386-223T>G
19	28720360	T	G	PASS	intron_variant	MODIFIER	CLASP1	100684635	transcript	XM_022406046.1	protein_coding	14	c.1386-223T>G
19	29407813	G	A	PASS	intergenic_region	MODIFIER	LOC102156205-LOC111091144	102156205-111091144	intergenic_region	102156205-111091144		-1	n.29407813G>A
19	29490209	G	A	PASS	intergenic_region	MODIFIER	LOC102156322-LOC111091146	102156322-111091146	intergenic_region	102156322-111091146		-1	n.29490209G>A
19	29592609	A	T	PASS	intergenic_region	MODIFIER	LOC111091145-LOC111091147	111091145-111091147	intergenic_region	111091145-111091147		-1	n.29592609A>T
19	32385162	C	T	PASS	intergenic_region	MODIFIER	LOC102152166-LOC106560027	102152166-106560027	intergenic_region	102152166-106560027		-1	n.32385162C>T
19	34889275	A	AC	PASS	intergenic_region	MODIFIER	LOC111091162-LOC106560032	111091162-106560032	intergenic_region	111091162-106560032		-1	n.34889275_34889276insC
2	5284321	G	C	PASS	intron_variant	MODIFIER	LOC100686326	100686326	transcript	XM_022415067.1	protein_coding	11	c.1030+527C>G
2	5386408	C	A	PASS	downstream_gene_variant	MODIFIER	LOC607738	607738	transcript	607738	pseudogene	-1	n.*1208G>T
2	5386408	C	A	PASS	intergenic_region	MODIFIER	LOC106560003-LOC607738	106560003-607738	intergenic_region	106560003-607738		-1	n.5386408C>A
2	5815083	GAA	G	PASS	intron_variant	MODIFIER	LOC111091106	111091106	transcript	XM_022405927.1	protein_coding	3	c.547-168399_547-168398delTT
2	9301392	G	A	PASS	intron_variant	MODIFIER	KIAA1217	607411	transcript	XM_014121726.2	protein_coding	1	c.211+39364C>T
2	9301392	G	A	PASS	intron_variant	MODIFIER	KIAA1217	607411	transcript	XM_014121742.2	protein_coding	1	c.211+39364C>T
2	9301392	G	A	PASS	intron_variant	MODIFIER	KIAA1217	607411	transcript	XM_014121729.2	protein_coding	1	c.211+39364C>T
2	9301392	G	A	PASS	intron_variant	MODIFIER	KIAA1217	607411	transcript	XM_005617003.3	protein_coding	1	c.211+39364C>T
2	9301392	G	A	PASS	intron_variant	MODIFIER	KIAA1217	607411	transcript	XM_014121744.2	protein_coding	1	c.211+39364C>T
2	9301392	G	A	PASS	intron_variant	MODIFIER	KIAA1217	607411	transcript	XM_014121732.2	protein_coding	1	c.211+39364C>T
2	9316965	C	T	PASS	intron_variant	MODIFIER	KIAA1217	607411	transcript	XM_014121726.2	protein_coding	1	c.211+23791G>A
2	9316965	C	T	PASS	intron_variant	MODIFIER	KIAA1217	607411	transcript	XM_014121742.2	protein_coding	1	c.211+23791G>A
2	9316965	C	T	PASS	intron_variant	MODIFIER	KIAA1217	607411	transcript	XM_014121729.2	protein_coding	1	c.211+23791G>A
2	9316965	C	T	PASS	intron_variant	MODIFIER	KIAA1217	607411	transcript	XM_005617003.3	protein_coding	1	c.211+23791G>A
2	9316965	C	T	PASS	intron_variant	MODIFIER	KIAA1217	607411	transcript	XM_014121744.2	protein_coding	1	c.211+23791G>A
2	9316965	C	T	PASS	intron_variant	MODIFIER	KIAA1217	607411	transcript	XM_014121732.2	protein_coding	1	c.211+23791G>A
2	9381908	G	A	PASS	intergenic_region	MODIFIER	KIAA1217-LOC111094497	607411-111094497	intergenic_region	607411-111094497		-1	n.9381908G>A
2	9408093	G	A	PASS	intergenic_region	MODIFIER	KIAA1217-LOC111094497	607411-111094497	intergenic_region	607411-111094497		-1	n.9408093G>A
2	10065984	C	T	PASS	downstream_gene_variant	MODIFIER	C2H10orf67	608288	transcript	XM_022405948.1	protein_coding	-1	c.*6357C>T
2	10065984	C	T	PASS	downstream_gene_variant	MODIFIER	PTF1A	608313	transcript	XM_845293.4	protein_coding	-1	c.*3962G>A
2	10065984	C	T	PASS	intergenic_region	MODIFIER	C2H10orf67-PTF1A	608288-608313	intergenic_region	608288-608313		-1	n.10065984C>T
2	10908531	G	A	PASS	downstream_gene_variant	MODIFIER	TRNAN-GUU	111094722	transcript	111094722	pseudogene	-1	n.*704G>A
2	10908531	G	A	PASS	intergenic_region	MODIFIER	TRNAN-GUU-LOC111091332	111094722-111091332	intergenic_region	111094722-111091332		-1	n.10908531G>A
2	11520304	C	T	PASS	intron_variant	MODIFIER	MLLT10	487096	transcript	XM_022406741.1	protein_coding	3	c.145+15993G>A
2	11520304	C	T	PASS	intron_variant	MODIFIER	MLLT10	487096	transcript	XM_022406745.1	protein_coding	3	c.145+15993G>A
2	11520304	C	T	PASS	intron_variant	MODIFIER	MLLT10	487096	transcript	XR_002616815.1	pseudogene	3	n.160+15993G>A
2	11520304	C	T	PASS	intron_variant	MODIFIER	MLLT10	487096	transcript	XM_022406750.1	protein_coding	4	c.-63+15993G>A
2	11520304	C	T	PASS	intron_variant	MODIFIER	MLLT10	487096	transcript	XM_022406753.1	protein_coding	4	c.-63+15993G>A
2	11641398	T	TTTCTTTCTTTCTTTCTTTCTTTCTTTC	PASS	intergenic_region	MODIFIER	LOC111091336-LOC106560013	111091336-106560013	intergenic_region	111091336-106560013		-1	n.11641398_11641399insTTCTTTCTTTCTTTCTTTCTTTCTTTC
2	13701248	A	C	PASS	intron_variant	MODIFIER	MALRD1	608668	transcript	XM_014121305.2	protein_coding	18	c.2839-22714T>G
2	13740146	C	G	PASS	intron_variant	MODIFIER	MALRD1	608668	transcript	XM_014121305.2	protein_coding	13	c.1802-3641G>C
2	13740148	C	G	PASS	intron_variant	MODIFIER	MALRD1	608668	transcript	XM_014121305.2	protein_coding	13	c.1802-3643G>C
2	26032519	C	G	PASS	intergenic_region	MODIFIER	CELF2-LOC102153165	607310-102153165	intergenic_region	607310-102153165		-1	n.26032519C>G
2	28838394	G	GACC	PASS	intron_variant	MODIFIER	SFMBT2	608271	transcript	XM_005617161.3	protein_coding	16	c.1808+2390_1808+2391insACC
2	28838394	G	GACC	PASS	intron_variant	MODIFIER	SFMBT2	608271	transcript	XM_014106245.2	protein_coding	16	c.1808+2390_1808+2391insACC
2	28838394	G	GACC	PASS	intron_variant	MODIFIER	SFMBT2	608271	transcript	XM_005617162.3	protein_coding	16	c.1808+2390_1808+2391insACC
2	28838394	G	GACC	PASS	intron_variant	MODIFIER	SFMBT2	608271	transcript	XM_005617163.3	protein_coding	16	c.1808+2390_1808+2391insACC
2	33956223	CACACTTCGCA	C	PASS	upstream_gene_variant	MODIFIER	GTPBP4	478021	transcript	XM_022414692.1	protein_coding	-1	c.-286_-277delTGCGAAGTGT
2	33956223	CACACTTCGCA	C	PASS	upstream_gene_variant	MODIFIER	LOC111091742	111091742	transcript	XR_002617737.1	pseudogene	-1	n.-517_-508delACACTTCGCA
2	33956223	CACACTTCGCA	C	PASS	intergenic_region	MODIFIER	GTPBP4-LOC111091742	478021-111091742	intergenic_region	478021-111091742		-1	n.33956224_33956233delACACTTCGCA
2	33956237	C	T	PASS	upstream_gene_variant	MODIFIER	GTPBP4	478021	transcript	XM_022414692.1	protein_coding	-1	c.-290G>A
2	33956237	C	T	PASS	upstream_gene_variant	MODIFIER	LOC111091742	111091742	transcript	XR_002617737.1	pseudogene	-1	n.-504C>T
2	33956237	C	T	PASS	intergenic_region	MODIFIER	GTPBP4-LOC111091742	478021-111091742	intergenic_region	478021-111091742		-1	n.33956237C>T
2	33956243	C	T	PASS	upstream_gene_variant	MODIFIER	GTPBP4	478021	transcript	XM_022414692.1	protein_coding	-1	c.-296G>A
2	33956243	C	T	PASS	upstream_gene_variant	MODIFIER	LOC111091742	111091742	transcript	XR_002617737.1	pseudogene	-1	n.-498C>T
2	33956243	C	T	PASS	intergenic_region	MODIFIER	GTPBP4-LOC111091742	478021-111091742	intergenic_region	478021-111091742		-1	n.33956243C>T
2	36184075	G	A	PASS	3_prime_UTR_variant	MODIFIER	LOC100855970	100855970	transcript	XM_005617296.3	protein_coding	1	c.*1706G>A
2	36184075	G	A	PASS	intron_variant	MODIFIER	LOC487172	487172	transcript	XM_544300.6	protein_coding	1	c.-40+1813G>A
2	44738113	G	T	PASS	intergenic_region	MODIFIER	ACTBL2-LOC106557902	487218-106557902	intergenic_region	487218-106557902		-1	n.44738113G>T
2	60339701	C	G	PASS	intron_variant	MODIFIER	SLC6A2	487272	transcript	NM_001136502.1	protein_coding	3	c.645-2170G>C
2	76749343	C	G	PASS	upstream_gene_variant	MODIFIER	LOC106557758	106557758	transcript	XR_002622005.1	pseudogene	-1	n.-70G>C
2	76749343	C	G	PASS	upstream_gene_variant	MODIFIER	LOC106557758	106557758	transcript	XR_002622004.1	pseudogene	-1	n.-70G>C
2	76749343	C	G	PASS	upstream_gene_variant	MODIFIER	LOC106557758	106557758	transcript	XR_002622008.1	pseudogene	-1	n.-70G>C
2	76749343	C	G	PASS	downstream_gene_variant	MODIFIER	LOC111094706	111094706	transcript	XR_002624172.1	pseudogene	-1	n.*201G>C
2	76749343	C	G	PASS	intergenic_region	MODIFIER	LOC106557758-LOC111094706	106557758-111094706	intergenic_region	106557758-111094706		-1	n.76749343C>G
2	84339902	GGT	G	PASS	intron_variant	MODIFIER	PLOD1	487440	transcript	NM_001284442.1	protein_coding	1	c.77-3304_77-3303delAC
20	7234992	A	C	PASS	intron_variant	MODIFIER	HRH1	403813	transcript	XM_005632155.3	protein_coding	1	c.-36+560T>G
20	7234992	A	C	PASS	intron_variant	MODIFIER	HRH1	403813	transcript	XR_002616583.1	pseudogene	1	n.595+560T>G
20	7234992	A	C	PASS	intron_variant	MODIFIER	HRH1	403813	transcript	XR_002616584.1	pseudogene	1	n.596+560T>G
20	7234992	A	C	PASS	intron_variant	MODIFIER	HRH1	403813	transcript	XR_002616585.1	pseudogene	1	n.596+560T>G
20	8326099	G	T	PASS	intron_variant	MODIFIER	PRRT3	484660	transcript	XM_005632178.3	protein_coding	1	c.-58+361G>T
20	8326099	G	T	PASS	intron_variant	MODIFIER	PRRT3	484660	transcript	XM_022406372.1	protein_coding	1	c.-160+750G>T
20	8326099	G	T	PASS	intron_variant	MODIFIER	PRRT3	484660	transcript	XM_005632180.3	protein_coding	1	c.-58+750G>T
20	8326099	G	T	PASS	intron_variant	MODIFIER	PRRT3	484660	transcript	XM_005632179.3	protein_coding	1	c.-160+361G>T
20	8326099	G	T	PASS	intron_variant	MODIFIER	PRRT3	484660	transcript	XM_022406373.1	protein_coding	1	c.-58+165G>T
20	8326099	G	T	PASS	intron_variant	MODIFIER	PRRT3	484660	transcript	XM_014121708.2	protein_coding	1	c.-160+165G>T
20	8326099	G	T	PASS	intron_variant	MODIFIER	PRRT3	484660	transcript	XM_541775.5	protein_coding	1	c.-58+165G>T
20	22045745	A	AAATTAATTAATTAATTAATTAATTAATTAATT	PASS	intergenic_region	MODIFIER	LOC102155999-FRMD4B	102155999-484693	intergenic_region	102155999-484693		-1	n.22045745_22045746insAATTAATTAATTAATTAATTAATTAATTAATT
20	43080831	G	A	PASS	intron_variant	MODIFIER	LARS2	476652	transcript	XM_022406802.1	protein_coding	1	c.-118+84C>T
20	43080831	G	A	PASS	intron_variant	MODIFIER	LARS2	476652	transcript	XM_533856.5	protein_coding	1	c.-21+84C>T
20	43533957	A	T	PASS	upstream_gene_variant	MODIFIER	KIF15	476656	transcript	XM_014122166.2	protein_coding	-1	c.-1738T>A
20	43533957	A	T	PASS	upstream_gene_variant	MODIFIER	KIF15	476656	transcript	XR_002616843.1	pseudogene	-1	n.-1596T>A
20	43533957	A	T	PASS	upstream_gene_variant	MODIFIER	KIF15	476656	transcript	XR_001318450.2	pseudogene	-1	n.-1596T>A
20	43533957	A	T	PASS	intron_variant	MODIFIER	KIAA1143	476657	transcript	XM_533861.6	protein_coding	1	c.159+1371A>T
20	44372658	GAATGAATA	G	PASS	intron_variant	MODIFIER	CRTC1	100684638	transcript	XM_005632681.2	protein_coding	1	c.126+21537_126+21544delTATTCATT
20	44372658	GAATGAATA	G	PASS	intron_variant	MODIFIER	CRTC1	100684638	transcript	XM_005632682.2	protein_coding	1	c.126+21537_126+21544delTATTCATT
20	44372658	GAATGAATA	G	PASS	intron_variant	MODIFIER	CRTC1	100684638	transcript	XM_005632683.2	protein_coding	1	c.126+21537_126+21544delTATTCATT
20	44372658	GAATGAATA	G	PASS	intron_variant	MODIFIER	CRTC1	100684638	transcript	XM_005632684.2	protein_coding	1	c.126+21537_126+21544delTATTCATT
20	44372658	GAATGAATA	G	PASS	intron_variant	MODIFIER	CRTC1	100684638	transcript	XM_022406840.1	protein_coding	1	c.126+21537_126+21544delTATTCATT
20	45732866	TG	T	PASS	upstream_gene_variant	MODIFIER	LOC102153011	102153011	transcript	XR_002616869.1	pseudogene	-1	n.-1605delC
20	45732866	TG	T	PASS	upstream_gene_variant	MODIFIER	LOC102153011	102153011	transcript	XR_002616868.1	pseudogene	-1	n.-1607delC
20	45732866	TG	T	PASS	upstream_gene_variant	MODIFIER	LOC102153011	102153011	transcript	XR_002616870.1	pseudogene	-1	n.-1602delC
20	45732866	TG	T	PASS	upstream_gene_variant	MODIFIER	LOC102153011	102153011	transcript	XR_294996.2	pseudogene	-1	n.-1484delC
20	45732866	TG	T	PASS	upstream_gene_variant	MODIFIER	LOC102153011	102153011	transcript	XR_294997.2	pseudogene	-1	n.-1481delC
20	45732866	TG	T	PASS	intron_variant	MODIFIER	CPAMD8	484845	transcript	XM_014122136.2	protein_coding	39	c.5027-537delG
20	45732866	TG	T	PASS	intron_variant	MODIFIER	CPAMD8	484845	transcript	XM_022406914.1	protein_coding	34	c.4541-537delG
20	48843531	T	TC	PASS	intron_variant	MODIFIER	CACNA1A	100686650	transcript	XM_014121804.2	protein_coding	3	c.540-17085_540-17084insC
20	48843535	T	TC	PASS	intron_variant	MODIFIER	CACNA1A	100686650	transcript	XM_014121804.2	protein_coding	3	c.540-17081_540-17080insC
20	48843539	T	TC	PASS	intron_variant	MODIFIER	CACNA1A	100686650	transcript	XM_014121804.2	protein_coding	3	c.540-17077_540-17076insC
20	54046111	AGGAGGG	A	PASS	upstream_gene_variant	MODIFIER	RFX2	476733	transcript	XM_005632994.3	protein_coding	-1	c.-23990_-23985delGGAGGG
20	54046111	AGGAGGG	A	PASS	intron_variant	MODIFIER	RFX2	476733	transcript	XM_003432794.4	protein_coding	1	c.-8-23982_-8-23977delGGAGGG
20	54046111	AGGAGGG	A	PASS	intron_variant	MODIFIER	RFX2	476733	transcript	XM_005632995.3	protein_coding	1	c.-8-23982_-8-23977delGGAGGG
20	54046119	T	C	PASS	upstream_gene_variant	MODIFIER	RFX2	476733	transcript	XM_005632994.3	protein_coding	-1	c.-23983T>C
20	54046119	T	C	PASS	intron_variant	MODIFIER	RFX2	476733	transcript	XM_003432794.4	protein_coding	1	c.-8-23975T>C
20	54046119	T	C	PASS	intron_variant	MODIFIER	RFX2	476733	transcript	XM_005632995.3	protein_coding	1	c.-8-23975T>C
20	54046121	C	A	PASS	upstream_gene_variant	MODIFIER	RFX2	476733	transcript	XM_005632994.3	protein_coding	-1	c.-23981C>A
20	54046121	C	A	PASS	intron_variant	MODIFIER	RFX2	476733	transcript	XM_003432794.4	protein_coding	1	c.-8-23973C>A
20	54046121	C	A	PASS	intron_variant	MODIFIER	RFX2	476733	transcript	XM_005632995.3	protein_coding	1	c.-8-23973C>A
20	54046123	C	CCCCTCCCCA	PASS	upstream_gene_variant	MODIFIER	RFX2	476733	transcript	XM_005632994.3	protein_coding	-1	c.-23979_-23978insCCCTCCCCA
20	54046123	C	CCCCTCCCCA	PASS	intron_variant	MODIFIER	RFX2	476733	transcript	XM_003432794.4	protein_coding	1	c.-8-23971_-8-23970insCCCTCCCCA
20	54046123	C	CCCCTCCCCA	PASS	intron_variant	MODIFIER	RFX2	476733	transcript	XM_005632995.3	protein_coding	1	c.-8-23971_-8-23970insCCCTCCCCA
20	55742668	T	C	PASS	intron_variant	MODIFIER	TJP3	403852	transcript	NM_001003202.1	protein_coding	1	c.-10+3881A>G
20	55742668	T	C	PASS	intron_variant	MODIFIER	LOC102152046	102152046	transcript	XR_295041.3	pseudogene	1	n.336-1386T>C
20	55742672	G	A	PASS	intron_variant	MODIFIER	TJP3	403852	transcript	NM_001003202.1	protein_coding	1	c.-10+3877C>T
20	55742672	G	A	PASS	intron_variant	MODIFIER	LOC102152046	102152046	transcript	XR_295041.3	pseudogene	1	n.336-1382G>A
20	57646680	G	A	PASS	upstream_gene_variant	MODIFIER	POLR2E	611859	transcript	XM_014122376.2	protein_coding	-1	c.-3250G>A
20	57646680	G	A	PASS	upstream_gene_variant	MODIFIER	POLR2E	611859	transcript	XR_295058.3	pseudogene	-1	n.-3156G>A
20	57646680	G	A	PASS	intergenic_region	MODIFIER	SBNO2-POLR2E	485089-611859	intergenic_region	485089-611859		-1	n.57646680G>A
21	5674533	TCCTC	T	PASS	upstream_gene_variant	MODIFIER	LOC102156326	102156326	transcript	XR_295070.3	pseudogene	-1	n.-586_-583delGAGG
21	5674533	TCCTC	T	PASS	downstream_gene_variant	MODIFIER	LOC102156326	102156326	transcript	XR_002617112.1	pseudogene	-1	n.*351_*354delGAGG
21	5674533	TCCTC	T	PASS	downstream_gene_variant	MODIFIER	LOC102156326	102156326	transcript	XR_002617123.1	pseudogene	-1	n.*918_*921delGAGG
21	5674533	TCCTC	T	PASS	downstream_gene_variant	MODIFIER	LOC102156326	102156326	transcript	XR_002617124.1	pseudogene	-1	n.*921_*924delGAGG
21	5674533	TCCTC	T	PASS	downstream_gene_variant	MODIFIER	LOC102156326	102156326	transcript	XR_002617110.1	pseudogene	-1	n.*921_*924delGAGG
21	5674533	TCCTC	T	PASS	downstream_gene_variant	MODIFIER	LOC102156326	102156326	transcript	XR_002617102.1	pseudogene	-1	n.*921_*924delGAGG
21	5674533	TCCTC	T	PASS	downstream_gene_variant	MODIFIER	LOC102156326	102156326	transcript	XR_002617106.1	pseudogene	-1	n.*922_*925delGAGG
21	5674533	TCCTC	T	PASS	downstream_gene_variant	MODIFIER	LOC102156326	102156326	transcript	XR_002617104.1	pseudogene	-1	n.*922_*925delGAGG
21	5674533	TCCTC	T	PASS	downstream_gene_variant	MODIFIER	LOC102156326	102156326	transcript	XR_002617125.1	pseudogene	-1	n.*923_*926delGAGG
21	5674533	TCCTC	T	PASS	downstream_gene_variant	MODIFIER	LOC102156326	102156326	transcript	XR_002617103.1	pseudogene	-1	n.*923_*926delGAGG
21	5674533	TCCTC	T	PASS	downstream_gene_variant	MODIFIER	LOC102156326	102156326	transcript	XR_002617108.1	pseudogene	-1	n.*923_*926delGAGG
21	5674533	TCCTC	T	PASS	downstream_gene_variant	MODIFIER	LOC102156326	102156326	transcript	XR_002617126.1	pseudogene	-1	n.*924_*927delGAGG
21	5674533	TCCTC	T	PASS	downstream_gene_variant	MODIFIER	LOC102156326	102156326	transcript	XR_002617113.1	pseudogene	-1	n.*926_*929delGAGG
21	5674533	TCCTC	T	PASS	downstream_gene_variant	MODIFIER	LOC102156326	102156326	transcript	XR_295073.2	pseudogene	-1	n.*927_*930delGAGG
21	5674533	TCCTC	T	PASS	intron_variant	MODIFIER	LOC102156326	102156326	transcript	XR_002617111.1	pseudogene	10	n.2803-455_2803-452delGAGG
21	5674533	TCCTC	T	PASS	intron_variant	MODIFIER	LOC102156326	102156326	transcript	XR_002617107.1	pseudogene	10	n.2799+1638_2799+1641delGAGG
21	5674533	TCCTC	T	PASS	intron_variant	MODIFIER	LOC102156326	102156326	transcript	XR_002617105.1	pseudogene	10	n.2803-455_2803-452delGAGG
21	5674533	TCCTC	T	PASS	intron_variant	MODIFIER	LOC102156326	102156326	transcript	XR_002617109.1	pseudogene	10	n.2802-455_2802-452delGAGG
21	13030782	CCG	C	PASS	intron_variant	MODIFIER	ME3	485151	transcript	XM_005633384.3	protein_coding	4	c.468-12795_468-12794delCG
21	13030782	CCG	C	PASS	intron_variant	MODIFIER	ME3	485151	transcript	XM_022407546.1	protein_coding	3	c.282-12795_282-12794delCG
21	13030782	CCG	C	PASS	intron_variant	MODIFIER	ME3	485151	transcript	XM_022407544.1	protein_coding	4	c.468-12795_468-12794delCG
21	13030782	CCG	C	PASS	intron_variant	MODIFIER	ME3	485151	transcript	XM_022407545.1	protein_coding	3	c.294-12795_294-12794delCG
21	22765550	A	C	PASS	intron_variant	MODIFIER	UVRAG	607998	transcript	XM_844798.4	protein_coding	4	c.432+1371T>G
21	22765550	A	C	PASS	intron_variant	MODIFIER	UVRAG	607998	transcript	XM_022407665.1	protein_coding	4	c.432+1371T>G
21	35544876	A	C	PASS	intergenic_region	MODIFIER	PARVA-LOC111091560	476859-111091560	intergenic_region	476859-111091560		-1	n.35544876A>C
21	37563297	TA	T	PASS	intron_variant	MODIFIER	CYP2R1	612993	transcript	XM_849440.5	protein_coding	1	c.226-1427delT
22	802208	A	G	PASS	intron_variant	MODIFIER	FAM124A	100684344	transcript	XM_022408239.1	protein_coding	1	c.66-1515T>C
22	802208	A	G	PASS	intron_variant	MODIFIER	FAM124A	100684344	transcript	XM_005633844.3	protein_coding	1	c.66-1515T>C
22	802209	A	G	PASS	intron_variant	MODIFIER	FAM124A	100684344	transcript	XM_022408239.1	protein_coding	1	c.66-1516T>C
22	802209	A	G	PASS	intron_variant	MODIFIER	FAM124A	100684344	transcript	XM_005633844.3	protein_coding	1	c.66-1516T>C
22	26257966	G	T	PASS	intergenic_region	MODIFIER	LOC111091737-LOC102156817	111091737-102156817	intergenic_region	111091737-102156817		-1	n.26257966G>T
22	33045778	AAAG	A	PASS	intergenic_region	MODIFIER	LOC111091764-LOC111091820	111091764-111091820	intergenic_region	111091764-111091820		-1	n.33045779_33045781delAAG
22	33518040	C	A	PASS	intergenic_region	MODIFIER	LOC111091754-LOC100685260	111091754-100685260	intergenic_region	111091754-100685260		-1	n.33518040C>A
22	34278549	C	T	PASS	intergenic_region	MODIFIER	LOC111091755-LOC111091669	111091755-111091669	intergenic_region	111091755-111091669		-1	n.34278549C>T
22	35092549	A	C	PASS	intergenic_region	MODIFIER	LOC100684460-LOC485507	100684460-485507	intergenic_region	100684460-485507		-1	n.35092549A>C
22	46587135	AAGAGAAAGAG	A	PASS	intron_variant	MODIFIER	UGGT2	485525	transcript	XM_022408094.1	protein_coding	1	c.152+4075_152+4084delCTCTTTCTCT
22	46587135	AAGAGAAAGAG	A	PASS	intron_variant	MODIFIER	UGGT2	485525	transcript	XM_005634020.3	protein_coding	1	c.-8+3611_-8+3620delCTCTTTCTCT
22	46869264	T	A	PASS	intergenic_region	MODIFIER	LOC106557557-LOC100686889	106557557-100686889	intergenic_region	106557557-100686889		-1	n.46869264T>A
22	55563201	C	CCACAAACATTTCTTTTTTTTTTTTTTTTTTTTTTTTTTTTTTTTTTTTTTTTTTTTTTTTTTTTT	PASS	downstream_gene_variant	MODIFIER	EFNB2	611745	transcript	NM_001114296.1	protein_coding	-1	c.*4790_*4791insAAAAAAAAAAAAAAAAAAAAAAAAAAAAAAAAAAAAAAAAAAAAAAAAAAAAAGAAATGTTTGTG
22	55563201	C	CCACAAACATTTCTTTTTTTTTTTTTTTTTTTTTTTTTTTTTTTTTTTTTTTTTTTTTTTTTTTTT	PASS	intergenic_region	MODIFIER	LOC111091707-EFNB2	111091707-611745	intergenic_region	111091707-611745		-1	n.55563201_55563202insCACAAACATTTCTTTTTTTTTTTTTTTTTTTTTTTTTTTTTTTTTTTTTTTTTTTTTTTTTTTTT
22	55795753	G	T	PASS	intergenic_region	MODIFIER	LOC111091708-LOC111091709	111091708-111091709	intergenic_region	111091708-111091709		-1	n.55795753G>T
22	55795770	T	G	PASS	intergenic_region	MODIFIER	LOC111091708-LOC111091709	111091708-111091709	intergenic_region	111091708-111091709		-1	n.55795770T>G
22	57811004	A	G	PASS	intergenic_region	MODIFIER	LOC111091770-LOC111091777	111091770-111091777	intergenic_region	111091770-111091777		-1	n.57811004A>G
22	57811008	A	G	PASS	intergenic_region	MODIFIER	LOC111091770-LOC111091777	111091770-111091777	intergenic_region	111091770-111091777		-1	n.57811008A>G
22	57811017	A	G	PASS	intergenic_region	MODIFIER	LOC111091770-LOC111091777	111091770-111091777	intergenic_region	111091770-111091777		-1	n.57811017A>G
22	60653732	T	C	PASS	intron_variant	MODIFIER	CUL4A	607683	transcript	XM_844449.6	protein_coding	11	c.1235-87T>C
22	60677689	CCCCGCCCCGG	C	PASS	upstream_gene_variant	MODIFIER	LAMP1	476995	transcript	XM_534193.6	protein_coding	-1	c.-627_-618delCCCGCCCCGG
22	60677689	CCCCGCCCCGG	C	PASS	upstream_gene_variant	MODIFIER	LAMP1	476995	transcript	XM_022408175.1	protein_coding	-1	c.-627_-618delCCCGCCCCGG
22	60677689	CCCCGCCCCGG	C	PASS	upstream_gene_variant	MODIFIER	LAMP1	476995	transcript	XM_022408176.1	protein_coding	-1	c.-6370_-6361delCCCGCCCCGG
22	60677689	CCCCGCCCCGG	C	PASS	intron_variant	MODIFIER	LOC111091727	111091727	transcript	XR_002617714.1	pseudogene	1	n.117+59_117+68delCCGGGGCGGG
22	60698482	T	C	PASS	downstream_gene_variant	MODIFIER	LAMP1	476995	transcript	XM_534193.6	protein_coding	-1	c.*3712T>C
22	60698482	T	C	PASS	downstream_gene_variant	MODIFIER	LAMP1	476995	transcript	XM_022408175.1	protein_coding	-1	c.*3712T>C
22	60698482	T	C	PASS	downstream_gene_variant	MODIFIER	LAMP1	476995	transcript	XM_022408176.1	protein_coding	-1	c.*3712T>C
22	60698482	T	C	PASS	intron_variant	MODIFIER	GRTP1	476996	transcript	XM_534194.6	protein_coding	7	c.930+783A>G
22	60786292	C	CCTCTCTCTCTCTCT	PASS	intron_variant	MODIFIER	TMCO3	485556	transcript	XM_005634129.3	protein_coding	1	c.-189-291_-189-290insCTCTCTCTCTCTCT
22	60786292	C	CCTCTCTCTCTCTCT	PASS	intron_variant	MODIFIER	TMCO3	485556	transcript	XR_002617716.1	pseudogene	1	n.130-291_130-290insCTCTCTCTCTCTCT
22	60786292	C	CCTCTCTCTCTCTCT	PASS	intron_variant	MODIFIER	TMCO3	485556	transcript	XR_002617717.1	pseudogene	1	n.129-291_129-290insCTCTCTCTCTCTCT
22	60786292	C	CCTCTCTCTCTCTCT	PASS	intron_variant	MODIFIER	TMCO3	485556	transcript	XM_022408178.1	protein_coding	1	c.-189-291_-189-290insCTCTCTCTCTCTCT
22	60786292	C	CCTCTCTCTCTCTCT	PASS	intron_variant	MODIFIER	TMCO3	485556	transcript	XM_005634133.3	protein_coding	1	c.-296-291_-296-290insCTCTCTCTCTCTCT
22	60786292	C	CCTCTCTCTCTCTCT	PASS	intron_variant	MODIFIER	TMCO3	485556	transcript	XM_005634135.3	protein_coding	1	c.-189-291_-189-290insCTCTCTCTCTCTCT
22	60786292	C	CCTCTCTCTCTCTCT	PASS	intron_variant	MODIFIER	TMCO3	485556	transcript	XM_005634134.3	protein_coding	1	c.-296-291_-296-290insCTCTCTCTCTCTCT
22	60786292	C	CCTCTCTCTCTCTCT	PASS	intron_variant	MODIFIER	TMCO3	485556	transcript	XM_005634130.3	protein_coding	1	c.-189-291_-189-290insCTCTCTCTCTCTCT
22	60786292	C	CCTCTCTCTCTCTCT	PASS	intron_variant	MODIFIER	TMCO3	485556	transcript	XM_005634131.3	protein_coding	1	c.-189-291_-189-290insCTCTCTCTCTCTCT
22	60786292	C	CCTCTCTCTCTCTCT	PASS	intron_variant	MODIFIER	TMCO3	485556	transcript	XM_005634132.3	protein_coding	1	c.-190+193_-190+194insCTCTCTCTCTCTCT
22	60786292	C	CCTCTCTCTCTCTCT	PASS	intron_variant	MODIFIER	TMCO3	485556	transcript	XM_022408177.1	protein_coding	1	c.-297+193_-297+194insCTCTCTCTCTCTCT
22	61304792	T	G	PASS	intron_variant	MODIFIER	CDC16	607100	transcript	XM_843484.5	protein_coding	14	c.1314+481T>G
22	61304792	T	G	PASS	intron_variant	MODIFIER	CDC16	607100	transcript	XM_005634139.3	protein_coding	13	c.1188+481T>G
22	61304792	T	G	PASS	intron_variant	MODIFIER	CDC16	607100	transcript	XM_022408197.1	protein_coding	13	c.1275+481T>G
22	61304792	T	G	PASS	intron_variant	MODIFIER	CDC16	607100	transcript	XM_022408198.1	protein_coding	13	c.1161+481T>G
22	61304792	T	G	PASS	intron_variant	MODIFIER	CDC16	607100	transcript	XM_014106472.1	protein_coding	13	c.1032+481T>G
23	7926769	T	A	PASS	upstream_gene_variant	MODIFIER	OXSR1	607809	transcript	XM_022408466.1	protein_coding	-1	c.-4882T>A
23	7926769	T	A	PASS	intergenic_region	MODIFIER	MYD88-OXSR1	477024-607809	intergenic_region	477024-607809		-1	n.7926769T>A
23	8198750	T	A	PASS	intergenic_region	MODIFIER	XYLB-ACVR2B	609126-485590	intergenic_region	609126-485590		-1	n.8198750T>A
23	10669634	A	G	PASS	downstream_gene_variant	MODIFIER	LOC111091882	111091882	transcript	XR_002618062.1	pseudogene	-1	n.*2191A>G
23	10669634	A	G	PASS	downstream_gene_variant	MODIFIER	LOC111091882	111091882	transcript	XR_002618061.1	pseudogene	-1	n.*2189A>G
23	10669634	A	G	PASS	intron_variant	MODIFIER	ULK4	477033	transcript	XM_022408505.1	protein_coding	36	c.3744+24931T>C
23	10669634	A	G	PASS	intron_variant	MODIFIER	ULK4	477033	transcript	XM_022408506.1	protein_coding	36	c.3741+24931T>C
23	10669634	A	G	PASS	intron_variant	MODIFIER	ULK4	477033	transcript	XM_534232.5	protein_coding	35	c.3675+24931T>C
23	12933829	T	TTTTTTTTTTTTTTTTTTTTTTTTTTTTTTA	PASS	intron_variant	MODIFIER	OSBPL10	485627	transcript	XM_845430.5	protein_coding	4	c.730-10734_730-10733insTTTTTTTTTTTTTTTTTTTTTTTTTTTTTA
23	12933829	T	TTTTTTTTTTTTTTTTTTTTTTTTTTTTTTA	PASS	intron_variant	MODIFIER	OSBPL10	485627	transcript	XM_003433124.4	protein_coding	3	c.538-10734_538-10733insTTTTTTTTTTTTTTTTTTTTTTTTTTTTTA
23	28133466	CCCCCCT	C	PASS	intron_variant	MODIFIER	ATP2C1	477066	transcript	XM_022408621.1	protein_coding	3	c.103-6029_103-6024delCCCCCT
23	28133466	CCCCCCT	C	PASS	intron_variant	MODIFIER	ATP2C1	477066	transcript	XM_005634419.3	protein_coding	2	c.-50-5810_-50-5805delCCCCCT
23	28133466	CCCCCCT	C	PASS	intron_variant	MODIFIER	ATP2C1	477066	transcript	XM_534262.6	protein_coding	2	c.7-6029_7-6024delCCCCCT
23	28133466	CCCCCCT	C	PASS	intron_variant	MODIFIER	ATP2C1	477066	transcript	XM_005634420.3	protein_coding	1	c.-42-6029_-42-6024delCCCCCT
23	28278722	GAGAC	G	PASS	intron_variant	MODIFIER	NEK11	485660	transcript	XM_014106551.2	protein_coding	3	c.251+3651_251+3654delAGAC
23	28278722	GAGAC	G	PASS	intron_variant	MODIFIER	NEK11	485660	transcript	XM_022408626.1	protein_coding	3	c.251+3651_251+3654delAGAC
23	28278722	GAGAC	G	PASS	intron_variant	MODIFIER	NEK11	485660	transcript	XM_014106556.2	protein_coding	3	c.251+3651_251+3654delAGAC
23	28278722	GAGAC	G	PASS	intron_variant	MODIFIER	NEK11	485660	transcript	XM_014106554.2	protein_coding	3	c.251+3651_251+3654delAGAC
23	28278722	GAGAC	G	PASS	intron_variant	MODIFIER	NEK11	485660	transcript	XM_022408624.1	protein_coding	3	c.251+3651_251+3654delAGAC
23	28278722	GAGAC	G	PASS	intron_variant	MODIFIER	NEK11	485660	transcript	XM_022408625.1	protein_coding	3	c.251+3651_251+3654delAGAC
23	28278722	GAGAC	G	PASS	intron_variant	MODIFIER	NEK11	485660	transcript	XM_022408623.1	protein_coding	3	c.251+3651_251+3654delAGAC
23	28278722	GAGAC	G	PASS	intron_variant	MODIFIER	NEK11	485660	transcript	XM_014106558.2	protein_coding	3	c.251+3651_251+3654delAGAC
23	28278722	GAGAC	G	PASS	intron_variant	MODIFIER	NEK11	485660	transcript	XM_014106559.2	protein_coding	3	c.251+3651_251+3654delAGAC
23	28278722	GAGAC	G	PASS	intron_variant	MODIFIER	NEK11	485660	transcript	XM_014106561.2	protein_coding	2	c.171-6716_171-6713delAGAC
23	28278722	GAGAC	G	PASS	intron_variant	MODIFIER	NEK11	485660	transcript	XM_014106555.2	protein_coding	3	c.251+3651_251+3654delAGAC
23	28278722	GAGAC	G	PASS	intron_variant	MODIFIER	NEK11	485660	transcript	XM_022408622.1	protein_coding	3	c.251+3651_251+3654delAGAC
23	28278722	GAGAC	G	PASS	intron_variant	MODIFIER	NEK11	485660	transcript	XM_014106557.2	protein_coding	3	c.251+3651_251+3654delAGAC
23	28278722	GAGAC	G	PASS	intron_variant	MODIFIER	NEK11	485660	transcript	XM_014106553.2	protein_coding	2	c.171-6716_171-6713delAGAC
23	28278722	GAGAC	G	PASS	intron_variant	MODIFIER	NEK11	485660	transcript	XM_014106552.2	protein_coding	4	c.251+3651_251+3654delAGAC
23	28278722	GAGAC	G	PASS	intron_variant	MODIFIER	NEK11	485660	transcript	XM_014106560.2	protein_coding	1	c.-41-6716_-41-6713delAGAC
23	28278722	GAGAC	G	PASS	intron_variant	MODIFIER	NEK11	485660	transcript	XM_022408627.1	protein_coding	1	c.-42+3651_-42+3654delAGAC
23	28279808	G	GGGAGGAAATACACAAAATTATTAATGCTGATTATCTCTATGGTGA	PASS	intron_variant	MODIFIER	NEK11	485660	transcript	XM_014106551.2	protein_coding	3	c.251+4736_251+4737insGGAGGAAATACACAAAATTATTAATGCTGATTATCTCTATGGTGA
23	28279808	G	GGGAGGAAATACACAAAATTATTAATGCTGATTATCTCTATGGTGA	PASS	intron_variant	MODIFIER	NEK11	485660	transcript	XM_022408626.1	protein_coding	3	c.251+4736_251+4737insGGAGGAAATACACAAAATTATTAATGCTGATTATCTCTATGGTGA
23	28279808	G	GGGAGGAAATACACAAAATTATTAATGCTGATTATCTCTATGGTGA	PASS	intron_variant	MODIFIER	NEK11	485660	transcript	XM_014106556.2	protein_coding	3	c.251+4736_251+4737insGGAGGAAATACACAAAATTATTAATGCTGATTATCTCTATGGTGA
23	28279808	G	GGGAGGAAATACACAAAATTATTAATGCTGATTATCTCTATGGTGA	PASS	intron_variant	MODIFIER	NEK11	485660	transcript	XM_014106554.2	protein_coding	3	c.251+4736_251+4737insGGAGGAAATACACAAAATTATTAATGCTGATTATCTCTATGGTGA
23	28279808	G	GGGAGGAAATACACAAAATTATTAATGCTGATTATCTCTATGGTGA	PASS	intron_variant	MODIFIER	NEK11	485660	transcript	XM_022408624.1	protein_coding	3	c.251+4736_251+4737insGGAGGAAATACACAAAATTATTAATGCTGATTATCTCTATGGTGA
23	28279808	G	GGGAGGAAATACACAAAATTATTAATGCTGATTATCTCTATGGTGA	PASS	intron_variant	MODIFIER	NEK11	485660	transcript	XM_022408625.1	protein_coding	3	c.251+4736_251+4737insGGAGGAAATACACAAAATTATTAATGCTGATTATCTCTATGGTGA
23	28279808	G	GGGAGGAAATACACAAAATTATTAATGCTGATTATCTCTATGGTGA	PASS	intron_variant	MODIFIER	NEK11	485660	transcript	XM_022408623.1	protein_coding	3	c.251+4736_251+4737insGGAGGAAATACACAAAATTATTAATGCTGATTATCTCTATGGTGA
23	28279808	G	GGGAGGAAATACACAAAATTATTAATGCTGATTATCTCTATGGTGA	PASS	intron_variant	MODIFIER	NEK11	485660	transcript	XM_014106558.2	protein_coding	3	c.251+4736_251+4737insGGAGGAAATACACAAAATTATTAATGCTGATTATCTCTATGGTGA
23	28279808	G	GGGAGGAAATACACAAAATTATTAATGCTGATTATCTCTATGGTGA	PASS	intron_variant	MODIFIER	NEK11	485660	transcript	XM_014106559.2	protein_coding	3	c.251+4736_251+4737insGGAGGAAATACACAAAATTATTAATGCTGATTATCTCTATGGTGA
23	28279808	G	GGGAGGAAATACACAAAATTATTAATGCTGATTATCTCTATGGTGA	PASS	intron_variant	MODIFIER	NEK11	485660	transcript	XM_014106561.2	protein_coding	2	c.171-5631_171-5630insGGAGGAAATACACAAAATTATTAATGCTGATTATCTCTATGGTGA
23	28279808	G	GGGAGGAAATACACAAAATTATTAATGCTGATTATCTCTATGGTGA	PASS	intron_variant	MODIFIER	NEK11	485660	transcript	XM_014106555.2	protein_coding	3	c.251+4736_251+4737insGGAGGAAATACACAAAATTATTAATGCTGATTATCTCTATGGTGA
23	28279808	G	GGGAGGAAATACACAAAATTATTAATGCTGATTATCTCTATGGTGA	PASS	intron_variant	MODIFIER	NEK11	485660	transcript	XM_022408622.1	protein_coding	3	c.251+4736_251+4737insGGAGGAAATACACAAAATTATTAATGCTGATTATCTCTATGGTGA
23	28279808	G	GGGAGGAAATACACAAAATTATTAATGCTGATTATCTCTATGGTGA	PASS	intron_variant	MODIFIER	NEK11	485660	transcript	XM_014106557.2	protein_coding	3	c.251+4736_251+4737insGGAGGAAATACACAAAATTATTAATGCTGATTATCTCTATGGTGA
23	28279808	G	GGGAGGAAATACACAAAATTATTAATGCTGATTATCTCTATGGTGA	PASS	intron_variant	MODIFIER	NEK11	485660	transcript	XM_014106553.2	protein_coding	2	c.171-5631_171-5630insGGAGGAAATACACAAAATTATTAATGCTGATTATCTCTATGGTGA
23	28279808	G	GGGAGGAAATACACAAAATTATTAATGCTGATTATCTCTATGGTGA	PASS	intron_variant	MODIFIER	NEK11	485660	transcript	XM_014106552.2	protein_coding	4	c.251+4736_251+4737insGGAGGAAATACACAAAATTATTAATGCTGATTATCTCTATGGTGA
23	28279808	G	GGGAGGAAATACACAAAATTATTAATGCTGATTATCTCTATGGTGA	PASS	intron_variant	MODIFIER	NEK11	485660	transcript	XM_014106560.2	protein_coding	1	c.-41-5631_-41-5630insGGAGGAAATACACAAAATTATTAATGCTGATTATCTCTATGGTGA
23	28279808	G	GGGAGGAAATACACAAAATTATTAATGCTGATTATCTCTATGGTGA	PASS	intron_variant	MODIFIER	NEK11	485660	transcript	XM_022408627.1	protein_coding	1	c.-42+4736_-42+4737insGGAGGAAATACACAAAATTATTAATGCTGATTATCTCTATGGTGA
23	28281789	T	G	PASS	intron_variant	MODIFIER	NEK11	485660	transcript	XM_014106551.2	protein_coding	3	c.252-3650T>G
23	28281789	T	G	PASS	intron_variant	MODIFIER	NEK11	485660	transcript	XM_022408626.1	protein_coding	3	c.252-3650T>G
23	28281789	T	G	PASS	intron_variant	MODIFIER	NEK11	485660	transcript	XM_014106556.2	protein_coding	3	c.252-3650T>G
23	28281789	T	G	PASS	intron_variant	MODIFIER	NEK11	485660	transcript	XM_014106554.2	protein_coding	3	c.252-3650T>G
23	28281789	T	G	PASS	intron_variant	MODIFIER	NEK11	485660	transcript	XM_022408624.1	protein_coding	3	c.252-3650T>G
23	28281789	T	G	PASS	intron_variant	MODIFIER	NEK11	485660	transcript	XM_022408625.1	protein_coding	3	c.252-3650T>G
23	28281789	T	G	PASS	intron_variant	MODIFIER	NEK11	485660	transcript	XM_022408623.1	protein_coding	3	c.252-3650T>G
23	28281789	T	G	PASS	intron_variant	MODIFIER	NEK11	485660	transcript	XM_014106558.2	protein_coding	3	c.252-3650T>G
23	28281789	T	G	PASS	intron_variant	MODIFIER	NEK11	485660	transcript	XM_014106559.2	protein_coding	3	c.252-3650T>G
23	28281789	T	G	PASS	intron_variant	MODIFIER	NEK11	485660	transcript	XM_014106561.2	protein_coding	2	c.171-3650T>G
23	28281789	T	G	PASS	intron_variant	MODIFIER	NEK11	485660	transcript	XM_014106555.2	protein_coding	3	c.252-3650T>G
23	28281789	T	G	PASS	intron_variant	MODIFIER	NEK11	485660	transcript	XM_022408622.1	protein_coding	3	c.252-3650T>G
23	28281789	T	G	PASS	intron_variant	MODIFIER	NEK11	485660	transcript	XM_014106557.2	protein_coding	3	c.252-3650T>G
23	28281789	T	G	PASS	intron_variant	MODIFIER	NEK11	485660	transcript	XM_014106553.2	protein_coding	2	c.171-3650T>G
23	28281789	T	G	PASS	intron_variant	MODIFIER	NEK11	485660	transcript	XM_014106552.2	protein_coding	4	c.252-3650T>G
23	28281789	T	G	PASS	intron_variant	MODIFIER	NEK11	485660	transcript	XM_014106560.2	protein_coding	1	c.-41-3650T>G
23	28281789	T	G	PASS	intron_variant	MODIFIER	NEK11	485660	transcript	XM_022408627.1	protein_coding	1	c.-41-3650T>G
23	28295549	C	CTTTTTTTTTTTT	PASS	intron_variant	MODIFIER	NEK11	485660	transcript	XM_014106551.2	protein_coding	4	c.418-5642_418-5641insTTTTTTTTTTTT
23	28295549	C	CTTTTTTTTTTTT	PASS	intron_variant	MODIFIER	NEK11	485660	transcript	XM_022408626.1	protein_coding	4	c.418-5642_418-5641insTTTTTTTTTTTT
23	28295549	C	CTTTTTTTTTTTT	PASS	intron_variant	MODIFIER	NEK11	485660	transcript	XM_014106556.2	protein_coding	4	c.418-5642_418-5641insTTTTTTTTTTTT
23	28295549	C	CTTTTTTTTTTTT	PASS	intron_variant	MODIFIER	NEK11	485660	transcript	XM_014106554.2	protein_coding	4	c.418-5642_418-5641insTTTTTTTTTTTT
23	28295549	C	CTTTTTTTTTTTT	PASS	intron_variant	MODIFIER	NEK11	485660	transcript	XM_022408624.1	protein_coding	4	c.418-5642_418-5641insTTTTTTTTTTTT
23	28295549	C	CTTTTTTTTTTTT	PASS	intron_variant	MODIFIER	NEK11	485660	transcript	XM_022408625.1	protein_coding	4	c.418-5642_418-5641insTTTTTTTTTTTT
23	28295549	C	CTTTTTTTTTTTT	PASS	intron_variant	MODIFIER	NEK11	485660	transcript	XM_022408623.1	protein_coding	4	c.418-5642_418-5641insTTTTTTTTTTTT
23	28295549	C	CTTTTTTTTTTTT	PASS	intron_variant	MODIFIER	NEK11	485660	transcript	XM_014106558.2	protein_coding	4	c.418-5642_418-5641insTTTTTTTTTTTT
23	28295549	C	CTTTTTTTTTTTT	PASS	intron_variant	MODIFIER	NEK11	485660	transcript	XM_014106559.2	protein_coding	4	c.418-5642_418-5641insTTTTTTTTTTTT
23	28295549	C	CTTTTTTTTTTTT	PASS	intron_variant	MODIFIER	NEK11	485660	transcript	XM_014106561.2	protein_coding	3	c.337-5642_337-5641insTTTTTTTTTTTT
23	28295549	C	CTTTTTTTTTTTT	PASS	intron_variant	MODIFIER	NEK11	485660	transcript	XM_014106555.2	protein_coding	4	c.418-5642_418-5641insTTTTTTTTTTTT
23	28295549	C	CTTTTTTTTTTTT	PASS	intron_variant	MODIFIER	NEK11	485660	transcript	XM_022408622.1	protein_coding	4	c.418-5642_418-5641insTTTTTTTTTTTT
23	28295549	C	CTTTTTTTTTTTT	PASS	intron_variant	MODIFIER	NEK11	485660	transcript	XM_014106557.2	protein_coding	4	c.418-5642_418-5641insTTTTTTTTTTTT
23	28295549	C	CTTTTTTTTTTTT	PASS	intron_variant	MODIFIER	NEK11	485660	transcript	XM_014106553.2	protein_coding	3	c.337-5642_337-5641insTTTTTTTTTTTT
23	28295549	C	CTTTTTTTTTTTT	PASS	intron_variant	MODIFIER	NEK11	485660	transcript	XM_014106552.2	protein_coding	5	c.418-5642_418-5641insTTTTTTTTTTTT
23	28295549	C	CTTTTTTTTTTTT	PASS	intron_variant	MODIFIER	NEK11	485660	transcript	XM_014106560.2	protein_coding	2	c.125+9950_125+9951insTTTTTTTTTTTT
23	28295549	C	CTTTTTTTTTTTT	PASS	intron_variant	MODIFIER	NEK11	485660	transcript	XM_022408627.1	protein_coding	2	c.125+9950_125+9951insTTTTTTTTTTTT
23	28295549	C	CTTTTTTTTTTTT	PASS	non_coding_transcript_exon_variant	MODIFIER	LOC100686386	100686386	transcript	100686386	pseudogene	1	n.1246_1247insTTTTTTTTTTTT
23	28306028	TATTTATTTATTC	T	PASS	intron_variant	MODIFIER	NEK11	485660	transcript	XM_014106551.2	protein_coding	5	c.536+4715_536+4726delATTTATTTATTC
23	28306028	TATTTATTTATTC	T	PASS	intron_variant	MODIFIER	NEK11	485660	transcript	XM_022408626.1	protein_coding	5	c.536+4715_536+4726delATTTATTTATTC
23	28306028	TATTTATTTATTC	T	PASS	intron_variant	MODIFIER	NEK11	485660	transcript	XM_014106556.2	protein_coding	5	c.536+4715_536+4726delATTTATTTATTC
23	28306028	TATTTATTTATTC	T	PASS	intron_variant	MODIFIER	NEK11	485660	transcript	XM_014106554.2	protein_coding	5	c.536+4715_536+4726delATTTATTTATTC
23	28306028	TATTTATTTATTC	T	PASS	intron_variant	MODIFIER	NEK11	485660	transcript	XM_022408624.1	protein_coding	5	c.536+4715_536+4726delATTTATTTATTC
23	28306028	TATTTATTTATTC	T	PASS	intron_variant	MODIFIER	NEK11	485660	transcript	XM_022408625.1	protein_coding	5	c.536+4715_536+4726delATTTATTTATTC
23	28306028	TATTTATTTATTC	T	PASS	intron_variant	MODIFIER	NEK11	485660	transcript	XM_022408623.1	protein_coding	5	c.536+4715_536+4726delATTTATTTATTC
23	28306028	TATTTATTTATTC	T	PASS	intron_variant	MODIFIER	NEK11	485660	transcript	XM_014106558.2	protein_coding	5	c.536+4715_536+4726delATTTATTTATTC
23	28306028	TATTTATTTATTC	T	PASS	intron_variant	MODIFIER	NEK11	485660	transcript	XM_014106559.2	protein_coding	5	c.536+4715_536+4726delATTTATTTATTC
23	28306028	TATTTATTTATTC	T	PASS	intron_variant	MODIFIER	NEK11	485660	transcript	XM_014106561.2	protein_coding	4	c.455+4715_455+4726delATTTATTTATTC
23	28306028	TATTTATTTATTC	T	PASS	intron_variant	MODIFIER	NEK11	485660	transcript	XM_014106555.2	protein_coding	5	c.536+4715_536+4726delATTTATTTATTC
23	28306028	TATTTATTTATTC	T	PASS	intron_variant	MODIFIER	NEK11	485660	transcript	XM_022408622.1	protein_coding	5	c.536+4715_536+4726delATTTATTTATTC
23	28306028	TATTTATTTATTC	T	PASS	intron_variant	MODIFIER	NEK11	485660	transcript	XM_014106557.2	protein_coding	5	c.536+4715_536+4726delATTTATTTATTC
23	28306028	TATTTATTTATTC	T	PASS	intron_variant	MODIFIER	NEK11	485660	transcript	XM_014106553.2	protein_coding	4	c.455+4715_455+4726delATTTATTTATTC
23	28306028	TATTTATTTATTC	T	PASS	intron_variant	MODIFIER	NEK11	485660	transcript	XM_014106552.2	protein_coding	6	c.536+4715_536+4726delATTTATTTATTC
23	28306028	TATTTATTTATTC	T	PASS	intron_variant	MODIFIER	NEK11	485660	transcript	XM_014106560.2	protein_coding	2	c.126-12985_126-12974delATTTATTTATTC
23	28306028	TATTTATTTATTC	T	PASS	intron_variant	MODIFIER	NEK11	485660	transcript	XM_022408627.1	protein_coding	2	c.126-12985_126-12974delATTTATTTATTC
23	28477404	G	T	PASS	intron_variant	MODIFIER	NEK11	485660	transcript	XM_014106551.2	protein_coding	16	c.1692-8229G>T
23	28477404	G	T	PASS	intron_variant	MODIFIER	NEK11	485660	transcript	XM_014106556.2	protein_coding	16	c.1692-14178G>T
23	28477404	G	T	PASS	intron_variant	MODIFIER	NEK11	485660	transcript	XM_014106554.2	protein_coding	16	c.1692-15407G>T
23	28477404	G	T	PASS	intron_variant	MODIFIER	NEK11	485660	transcript	XM_022408623.1	protein_coding	16	c.1692-7971G>T
23	28477404	G	T	PASS	intron_variant	MODIFIER	NEK11	485660	transcript	XM_014106558.2	protein_coding	16	c.1692-8028G>T
23	28477404	G	T	PASS	intron_variant	MODIFIER	NEK11	485660	transcript	XM_014106559.2	protein_coding	15	c.1595-8229G>T
23	28477404	G	T	PASS	intron_variant	MODIFIER	NEK11	485660	transcript	XM_014106561.2	protein_coding	14	c.1514-8229G>T
23	28477404	G	T	PASS	intron_variant	MODIFIER	NEK11	485660	transcript	XM_014106555.2	protein_coding	15	c.1572-8229G>T
23	28477404	G	T	PASS	intron_variant	MODIFIER	NEK11	485660	transcript	XM_022408622.1	protein_coding	16	c.1692-10811G>T
23	28477404	G	T	PASS	intron_variant	MODIFIER	NEK11	485660	transcript	XM_014106557.2	protein_coding	16	c.1692-15347G>T
23	28477404	G	T	PASS	intron_variant	MODIFIER	NEK11	485660	transcript	XM_014106553.2	protein_coding	15	c.1611-8229G>T
23	28477404	G	T	PASS	intron_variant	MODIFIER	NEK11	485660	transcript	XM_014106552.2	protein_coding	17	c.1692-8229G>T
23	28477404	G	T	PASS	intron_variant	MODIFIER	NEK11	485660	transcript	XM_014106560.2	protein_coding	13	c.1281-8229G>T
23	28477404	G	T	PASS	intron_variant	MODIFIER	NEK11	485660	transcript	XM_022408627.1	protein_coding	13	c.1281-8229G>T
23	28622679	T	TA	PASS	3_prime_UTR_variant	MODIFIER	CPNE4	485661	transcript	XM_022408631.1	protein_coding	16	c.*458dupT
23	28622679	T	TA	PASS	downstream_gene_variant	MODIFIER	CPNE4	485661	transcript	XM_022408632.1	protein_coding	-1	c.*458dupT
23	28622679	T	TA	PASS	downstream_gene_variant	MODIFIER	CPNE4	485661	transcript	XM_022408635.1	protein_coding	-1	c.*458dupT
23	28622679	T	TA	PASS	downstream_gene_variant	MODIFIER	CPNE4	485661	transcript	XM_022408634.1	protein_coding	-1	c.*458dupT
23	28622679	T	TA	PASS	downstream_gene_variant	MODIFIER	CPNE4	485661	transcript	XM_005634422.3	protein_coding	-1	c.*458dupT
23	28625551	C	T	PASS	intron_variant	MODIFIER	CPNE4	485661	transcript	XM_022408632.1	protein_coding	15	c.1594-2279G>A
23	28625551	C	T	PASS	intron_variant	MODIFIER	CPNE4	485661	transcript	XM_022408631.1	protein_coding	15	c.1540-2279G>A
23	28625551	C	T	PASS	intron_variant	MODIFIER	CPNE4	485661	transcript	XM_022408635.1	protein_coding	15	c.1540-2279G>A
23	28625551	C	T	PASS	intron_variant	MODIFIER	CPNE4	485661	transcript	XM_022408634.1	protein_coding	15	c.1564-2279G>A
23	28625551	C	T	PASS	intron_variant	MODIFIER	CPNE4	485661	transcript	XM_005634422.3	protein_coding	15	c.1540-2279G>A
23	28774128	C	T	PASS	intron_variant	MODIFIER	CPNE4	485661	transcript	XM_022408632.1	protein_coding	3	c.414+5410G>A
23	28774128	C	T	PASS	intron_variant	MODIFIER	CPNE4	485661	transcript	XM_022408631.1	protein_coding	3	c.360+5410G>A
23	28774128	C	T	PASS	intron_variant	MODIFIER	CPNE4	485661	transcript	XM_022408635.1	protein_coding	3	c.360+5410G>A
23	28774128	C	T	PASS	intron_variant	MODIFIER	CPNE4	485661	transcript	XM_022408634.1	protein_coding	3	c.384+5410G>A
23	28774128	C	T	PASS	intron_variant	MODIFIER	CPNE4	485661	transcript	XM_005634422.3	protein_coding	3	c.360+5410G>A
23	28813927	G	A	PASS	intron_variant	MODIFIER	CPNE4	485661	transcript	XM_022408632.1	protein_coding	2	c.235-34210C>T
23	28813927	G	A	PASS	intron_variant	MODIFIER	CPNE4	485661	transcript	XM_022408631.1	protein_coding	2	c.181-34210C>T
23	28813927	G	A	PASS	intron_variant	MODIFIER	CPNE4	485661	transcript	XM_022408635.1	protein_coding	2	c.181-34210C>T
23	28813927	G	A	PASS	intron_variant	MODIFIER	CPNE4	485661	transcript	XM_022408634.1	protein_coding	2	c.205-34210C>T
23	28813927	G	A	PASS	intron_variant	MODIFIER	CPNE4	485661	transcript	XM_005634422.3	protein_coding	2	c.181-34210C>T
23	29003430	CA	C	PASS	intron_variant	MODIFIER	CPNE4	485661	transcript	XM_022408632.1	protein_coding	1	c.54-53429delT
23	29003430	CA	C	PASS	intron_variant	MODIFIER	CPNE4	485661	transcript	XM_022408634.1	protein_coding	1	c.24-53429delT
23	29003430	CA	C	PASS	intron_variant	MODIFIER	CPNE4	485661	transcript	XM_005634422.3	protein_coding	1	c.-1-53429delT
23	29013157	T	A	PASS	intron_variant	MODIFIER	CPNE4	485661	transcript	XM_022408632.1	protein_coding	1	c.54-63155A>T
23	29013157	T	A	PASS	intron_variant	MODIFIER	CPNE4	485661	transcript	XM_022408634.1	protein_coding	1	c.23+44150A>T
23	29013157	T	A	PASS	intron_variant	MODIFIER	CPNE4	485661	transcript	XM_005634422.3	protein_coding	1	c.-2+61398A>T
23	29243348	GAAATGT	G	PASS	intergenic_region	MODIFIER	TRNAC-GCA-ACPP	111092027-485662	intergenic_region	111092027-485662		-1	n.29243349_29243354delAAATGT
23	29627420	C	T	PASS	intron_variant	MODIFIER	ACAD11	100856488	transcript	XM_003639824.4	protein_coding	5	c.702+6271G>A
23	29627420	C	T	PASS	intron_variant	MODIFIER	ACAD11	100856488	transcript	XM_005634426.3	protein_coding	5	c.345+6271G>A
23	29927987	T	C	PASS	intergenic_region	MODIFIER	LOC102152516-TMEM108	102152516-485667	intergenic_region	102152516-485667		-1	n.29927987T>C
23	29930411	G	A	PASS	intergenic_region	MODIFIER	LOC102152516-TMEM108	102152516-485667	intergenic_region	102152516-485667		-1	n.29930411G>A
23	29944602	AAAG	A	PASS	intergenic_region	MODIFIER	LOC102152516-TMEM108	102152516-485667	intergenic_region	102152516-485667		-1	n.29944603_29944605delAAG
23	30264915	G	A	PASS	downstream_gene_variant	MODIFIER	LOC111091937	111091937	transcript	XR_002618192.1	pseudogene	-1	n.*4825C>T
23	30264915	G	A	PASS	intron_variant	MODIFIER	TMEM108	485667	transcript	XM_005634427.3	protein_coding	3	c.41-50191G>A
23	30264915	G	A	PASS	intron_variant	MODIFIER	TMEM108	485667	transcript	XM_848363.5	protein_coding	3	c.41-50191G>A
23	30264915	G	A	PASS	intron_variant	MODIFIER	TMEM108	485667	transcript	XM_005634430.3	protein_coding	4	c.41-50191G>A
23	30264915	G	A	PASS	intron_variant	MODIFIER	TMEM108	485667	transcript	XM_005634431.3	protein_coding	4	c.41-50191G>A
23	30264915	G	A	PASS	intron_variant	MODIFIER	TMEM108	485667	transcript	XM_014106736.2	protein_coding	5	c.41-50191G>A
23	30264915	G	A	PASS	intron_variant	MODIFIER	TMEM108	485667	transcript	XM_005634429.3	protein_coding	5	c.41-50191G>A
23	30264915	G	A	PASS	intron_variant	MODIFIER	TMEM108	485667	transcript	XM_022408647.1	protein_coding	4	c.41-50191G>A
23	30264915	G	A	PASS	intron_variant	MODIFIER	TMEM108	485667	transcript	XM_022408648.1	protein_coding	3	c.41-50191G>A
23	30264915	G	A	PASS	intron_variant	MODIFIER	TMEM108	485667	transcript	XM_022408646.1	protein_coding	2	c.41-50191G>A
23	30264915	G	A	PASS	intron_variant	MODIFIER	TMEM108	485667	transcript	XM_022408645.1	protein_coding	2	c.41-50191G>A
23	30264915	G	A	PASS	intron_variant	MODIFIER	TMEM108	485667	transcript	XM_014106737.2	protein_coding	1	c.-260-45537G>A
23	35977182	A	G	PASS	intergenic_region	MODIFIER	NMNAT3-LOC111091958	477091-111091958	intergenic_region	477091-111091958		-1	n.35977182A>G
23	35977186	C	G	PASS	intergenic_region	MODIFIER	NMNAT3-LOC111091958	477091-111091958	intergenic_region	477091-111091958		-1	n.35977186C>G
23	45556749	G	A	PASS	intergenic_region	MODIFIER	CLRN1-LOC111091872	611756-111091872	intergenic_region	611756-111091872		-1	n.45556749G>A
23	50680010	G	A	PASS	intergenic_region	MODIFIER	LOC111091873-LOC111092017	111091873-111092017	intergenic_region	111091873-111092017		-1	n.50680010G>A
24	1592758	A	AAG	PASS	intron_variant	MODIFIER	AR	403588	transcript	NM_001003053.1	protein_coding	3	c.*868-2678249_*868-2678248insAG
24	5503670	T	TCTTTCTTTCTTTCTTCCTTCCTTCCTTCCTTCCTTCCTTC	PASS	downstream_gene_variant	MODIFIER	BFSP1	485756	transcript	XM_843800.5	protein_coding	-1	c.*4363_*4364insCTTTCTTTCTTTCTTCCTTCCTTCCTTCCTTCCTTCCTTC
24	5503670	T	TCTTTCTTTCTTTCTTCCTTCCTTCCTTCCTTCCTTCCTTC	PASS	downstream_gene_variant	MODIFIER	PCSK2	485757	transcript	XM_003433184.4	protein_coding	-1	c.*6795_*6796insGAAGGAAGGAAGGAAGGAAGGAAGGAAGAAAGAAAGAAAG
24	5503670	T	TCTTTCTTTCTTTCTTCCTTCCTTCCTTCCTTCCTTCCTTC	PASS	downstream_gene_variant	MODIFIER	BFSP1	485756	transcript	XM_022409397.1	protein_coding	-1	c.*4363_*4364insCTTTCTTTCTTTCTTCCTTCCTTCCTTCCTTCCTTCCTTC
24	5503670	T	TCTTTCTTTCTTTCTTCCTTCCTTCCTTCCTTCCTTCCTTC	PASS	downstream_gene_variant	MODIFIER	BFSP1	485756	transcript	XM_005634762.2	protein_coding	-1	c.*4363_*4364insCTTTCTTTCTTTCTTCCTTCCTTCCTTCCTTCCTTCCTTC
24	5503670	T	TCTTTCTTTCTTTCTTCCTTCCTTCCTTCCTTCCTTCCTTC	PASS	downstream_gene_variant	MODIFIER	BFSP1	485756	transcript	XM_005634761.3	protein_coding	-1	c.*4363_*4364insCTTTCTTTCTTTCTTCCTTCCTTCCTTCCTTCCTTCCTTC
24	5503670	T	TCTTTCTTTCTTTCTTCCTTCCTTCCTTCCTTCCTTCCTTC	PASS	downstream_gene_variant	MODIFIER	BFSP1	485756	transcript	XM_022409398.1	protein_coding	-1	c.*4363_*4364insCTTTCTTTCTTTCTTCCTTCCTTCCTTCCTTCCTTCCTTC
24	5503670	T	TCTTTCTTTCTTTCTTCCTTCCTTCCTTCCTTCCTTCCTTC	PASS	downstream_gene_variant	MODIFIER	BFSP1	485756	transcript	XM_022409401.1	protein_coding	-1	c.*4363_*4364insCTTTCTTTCTTTCTTCCTTCCTTCCTTCCTTCCTTCCTTC
24	5503670	T	TCTTTCTTTCTTTCTTCCTTCCTTCCTTCCTTCCTTCCTTC	PASS	downstream_gene_variant	MODIFIER	BFSP1	485756	transcript	XM_022409399.1	protein_coding	-1	c.*4363_*4364insCTTTCTTTCTTTCTTCCTTCCTTCCTTCCTTCCTTCCTTC
24	5503670	T	TCTTTCTTTCTTTCTTCCTTCCTTCCTTCCTTCCTTCCTTC	PASS	downstream_gene_variant	MODIFIER	BFSP1	485756	transcript	XM_022409400.1	protein_coding	-1	c.*4363_*4364insCTTTCTTTCTTTCTTCCTTCCTTCCTTCCTTCCTTCCTTC
24	5503670	T	TCTTTCTTTCTTTCTTCCTTCCTTCCTTCCTTCCTTCCTTC	PASS	downstream_gene_variant	MODIFIER	BFSP1	485756	transcript	XM_005634760.3	protein_coding	-1	c.*4363_*4364insCTTTCTTTCTTTCTTCCTTCCTTCCTTCCTTCCTTCCTTC
24	5503670	T	TCTTTCTTTCTTTCTTCCTTCCTTCCTTCCTTCCTTCCTTC	PASS	intergenic_region	MODIFIER	BFSP1-PCSK2	485756-485757	intergenic_region	485756-485757		-1	n.5503670_5503671insCTTTCTTTCTTTCTTCCTTCCTTCCTTCCTTCCTTCCTTC
24	13946532	AAGAG	A	PASS	intron_variant	MODIFIER	PLCB1	485773	transcript	XM_014106856.1	protein_coding	2	c.99+48926_99+48929delCTCT
24	17312274	A	G	PASS	intergenic_region	MODIFIER	SMOX-RNF24	485787-607703	intergenic_region	485787-607703		-1	n.17312274A>G
24	17964855	C	CT	PASS	intron_variant	MODIFIER	C24H20orf194	477172	transcript	XM_534362.6	protein_coding	9	c.846-1592_846-1591insT
24	17964855	C	CT	PASS	intron_variant	MODIFIER	C24H20orf194	477172	transcript	XM_022409408.1	protein_coding	9	c.846-1592_846-1591insT
24	18057062	CGGGGGG	C	PASS	upstream_gene_variant	MODIFIER	SLC4A11	485796	transcript	XM_005634851.3	protein_coding	-1	c.-1516_-1511delGGGGGG
24	18057062	CGGGGGG	C	PASS	upstream_gene_variant	MODIFIER	SLC4A11	485796	transcript	XM_005634854.3	protein_coding	-1	c.-454_-449delGGGGGG
24	18057062	CGGGGGG	C	PASS	upstream_gene_variant	MODIFIER	SLC4A11	485796	transcript	XM_005634855.3	protein_coding	-1	c.-454_-449delGGGGGG
24	18057062	CGGGGGG	C	PASS	upstream_gene_variant	MODIFIER	SLC4A11	485796	transcript	XM_542919.6	protein_coding	-1	c.-454_-449delGGGGGG
24	18057062	CGGGGGG	C	PASS	upstream_gene_variant	MODIFIER	SLC4A11	485796	transcript	XM_005634852.3	protein_coding	-1	c.-1516_-1511delGGGGGG
24	18057062	CGGGGGG	C	PASS	upstream_gene_variant	MODIFIER	SLC4A11	485796	transcript	XM_005634853.3	protein_coding	-1	c.-1516_-1511delGGGGGG
24	18057062	CGGGGGG	C	PASS	intergenic_region	MODIFIER	C24H20orf194-SLC4A11	477172-485796	intergenic_region	477172-485796		-1	n.18057063_18057068delGGGGGG
24	18057069	CG	C	PASS	upstream_gene_variant	MODIFIER	SLC4A11	485796	transcript	XM_005634851.3	protein_coding	-1	c.-1509delG
24	18057069	CG	C	PASS	upstream_gene_variant	MODIFIER	SLC4A11	485796	transcript	XM_005634854.3	protein_coding	-1	c.-447delG
24	18057069	CG	C	PASS	upstream_gene_variant	MODIFIER	SLC4A11	485796	transcript	XM_005634855.3	protein_coding	-1	c.-447delG
24	18057069	CG	C	PASS	upstream_gene_variant	MODIFIER	SLC4A11	485796	transcript	XM_542919.6	protein_coding	-1	c.-447delG
24	18057069	CG	C	PASS	upstream_gene_variant	MODIFIER	SLC4A11	485796	transcript	XM_005634852.3	protein_coding	-1	c.-1509delG
24	18057069	CG	C	PASS	upstream_gene_variant	MODIFIER	SLC4A11	485796	transcript	XM_005634853.3	protein_coding	-1	c.-1509delG
24	18057069	CG	C	PASS	intergenic_region	MODIFIER	C24H20orf194-SLC4A11	477172-485796	intergenic_region	477172-485796		-1	n.18057070delG
24	18129136	C	T	PASS	intron_variant	MODIFIER	UBOX5	100684685	transcript	XM_005634862.3	protein_coding	1	c.-42+4770C>T
24	18129136	C	T	PASS	intron_variant	MODIFIER	FASTKD5	106557474	transcript	XM_003433223.4	protein_coding	1	c.-37-4565C>T
24	18129136	C	T	PASS	intron_variant	MODIFIER	UBOX5	100684685	transcript	XM_005634866.3	protein_coding	1	c.-42+4770C>T
24	18129136	C	T	PASS	intron_variant	MODIFIER	UBOX5	100684685	transcript	XM_005634867.3	protein_coding	1	c.-42+4770C>T
24	18129136	C	T	PASS	intron_variant	MODIFIER	FASTKD5	106557474	transcript	XM_022408875.1	protein_coding	2	c.-38+2240C>T
24	18129136	C	T	PASS	intron_variant	MODIFIER	FASTKD5	106557474	transcript	XM_014107175.2	protein_coding	2	c.-38+2240C>T
24	18129136	C	T	PASS	intron_variant	MODIFIER	FASTKD5	106557474	transcript	XM_005634861.3	protein_coding	1	c.-38+4353C>T
24	18129136	C	T	PASS	intron_variant	MODIFIER	UBOX5	100684685	transcript	XM_005634863.3	protein_coding	1	c.-42+4353C>T
24	18129145	G	A	PASS	intron_variant	MODIFIER	UBOX5	100684685	transcript	XM_005634862.3	protein_coding	1	c.-42+4779G>A
24	18129145	G	A	PASS	intron_variant	MODIFIER	FASTKD5	106557474	transcript	XM_003433223.4	protein_coding	1	c.-37-4556G>A
24	18129145	G	A	PASS	intron_variant	MODIFIER	UBOX5	100684685	transcript	XM_005634866.3	protein_coding	1	c.-42+4779G>A
24	18129145	G	A	PASS	intron_variant	MODIFIER	UBOX5	100684685	transcript	XM_005634867.3	protein_coding	1	c.-42+4779G>A
24	18129145	G	A	PASS	intron_variant	MODIFIER	FASTKD5	106557474	transcript	XM_022408875.1	protein_coding	2	c.-38+2249G>A
24	18129145	G	A	PASS	intron_variant	MODIFIER	FASTKD5	106557474	transcript	XM_014107175.2	protein_coding	2	c.-38+2249G>A
24	18129145	G	A	PASS	intron_variant	MODIFIER	FASTKD5	106557474	transcript	XM_005634861.3	protein_coding	1	c.-38+4362G>A
24	18129145	G	A	PASS	intron_variant	MODIFIER	UBOX5	100684685	transcript	XM_005634863.3	protein_coding	1	c.-42+4362G>A
24	20712597	T	C	PASS	intergenic_region	MODIFIER	DEFB127-DEFB126	100135060-100683529	intergenic_region	100135060-100683529		-1	n.20712597T>C
24	29663573	GTTTCTTTCT	G	PASS	upstream_gene_variant	MODIFIER	LOC106557658	106557658	transcript	XR_001314334.2	pseudogene	-1	n.-2238_-2230delAGAAAGAAA
24	29663573	GTTTCTTTCT	G	PASS	intergenic_region	MODIFIER	LOC106557658-LOC111092260	106557658-111092260	intergenic_region	106557658-111092260		-1	n.29663574_29663582delTTTCTTTCT
24	33675828	TTTCTTTCTTTCTTTCTTTCTTTCTTTCTTTCTTTCTTTC	T	PASS	intergenic_region	MODIFIER	ELMO2-ZNF334	477251-611218	intergenic_region	477251-611218		-1	n.33675829_33675867delTTCTTTCTTTCTTTCTTTCTTTCTTTCTTTCTTTCTTTC
24	40315721	C	CCCTGGGTGGCGCAGCGGTTTAGCGCCTGCCTTTGG	PASS	intron_variant	MODIFIER	AR	403588_circ	transcript	NM_001003053.1_circ	protein_coding	3	c.868+5584260_868+5584261insCCTGGGTGGCGCAGCGGTTTAGCGCCTGCCTTTGG
24	44312893	C	CCCCCCCA	PASS	intron_variant	MODIFIER	AR	403588_circ	transcript	NM_001003053.1_circ	protein_coding	3	c.869-7656893_869-7656892insCCCCCCA
24	44312893	C	CCCCCCCA	PASS	intron_variant	MODIFIER	PHACTR3	612028	transcript	XM_005635243.3	protein_coding	1	c.119-54919_119-54918insCCCCCCA
24	44312893	C	CCCCCCCA	PASS	intron_variant	MODIFIER	PHACTR3	612028	transcript	XM_022408950.1	protein_coding	1	c.-5-54919_-5-54918insCCCCCCA
24	44312893	C	CCCCCCCA	PASS	intron_variant	MODIFIER	PHACTR3	612028	transcript	XM_005635245.3	protein_coding	1	c.-6+1344_-6+1345insCCCCCCA
25	4818074	G	GC	PASS	intergenic_region	MODIFIER	LOC111092484-NBEA	111092484-477305	intergenic_region	111092484-477305		-1	n.4818074_4818075insC
25	7409209	A	AC	PASS	3_prime_UTR_variant	MODIFIER	PDS5B	486014	transcript	XM_005635473.3	protein_coding	35	c.*1306dupG
25	7409209	A	AC	PASS	3_prime_UTR_variant	MODIFIER	PDS5B	486014	transcript	XM_005635476.3	protein_coding	34	c.*1306dupG
25	7409209	A	AC	PASS	3_prime_UTR_variant	MODIFIER	PDS5B	486014	transcript	XM_005635474.3	protein_coding	35	c.*1306dupG
25	7409209	A	AC	PASS	3_prime_UTR_variant	MODIFIER	PDS5B	486014	transcript	XM_005635475.3	protein_coding	35	c.*1306dupG
25	7409209	A	AC	PASS	3_prime_UTR_variant	MODIFIER	PDS5B	486014	transcript	XM_543139.6	protein_coding	35	c.*1306dupG
25	7409209	A	AC	PASS	intron_variant	MODIFIER	LOC111092377	111092377	transcript	XR_002619232.1	pseudogene	3	n.1430-4006dupC
25	8646604	C	A	PASS	intron_variant	MODIFIER	LOC111092302	111092302	transcript	XR_002619025.1	pseudogene	3	n.402+28082C>A
25	22399462	G	GC	PASS	intergenic_region	MODIFIER	LOC100686034-LOC486061	100686034-486061	intergenic_region	100686034-486061		-1	n.22399462_22399463insC
25	23979397	TGCTA	T	PASS	downstream_gene_variant	MODIFIER	SAP30	607359	transcript	XM_843990.5	protein_coding	-1	c.*2132_*2135delGCTA
25	23979397	TGCTA	T	PASS	downstream_gene_variant	MODIFIER	SAP30	607359	transcript	XM_022409695.1	protein_coding	-1	c.*2132_*2135delGCTA
25	23979397	TGCTA	T	PASS	intergenic_region	MODIFIER	SAP30-SCRG1	607359-100686672	intergenic_region	607359-100686672		-1	n.23979398_23979401delGCTA
25	26056972	G	T	PASS	downstream_gene_variant	MODIFIER	CTSB	486077	transcript	XM_543203.6	protein_coding	-1	c.*1302G>T
25	26056972	G	T	PASS	downstream_gene_variant	MODIFIER	FDFT1	477362	transcript	XM_014107555.2	protein_coding	-1	c.*3767C>A
25	26056972	G	T	PASS	downstream_gene_variant	MODIFIER	CTSB	486077	transcript	XM_022410039.1	protein_coding	-1	c.*1302G>T
25	26056972	G	T	PASS	downstream_gene_variant	MODIFIER	FDFT1	477362	transcript	XM_534557.6	protein_coding	-1	c.*3767C>A
25	26056972	G	T	PASS	intergenic_region	MODIFIER	CTSB-FDFT1	486077-477362	intergenic_region	486077-477362		-1	n.26056972G>T
25	26056973	G	A	PASS	downstream_gene_variant	MODIFIER	CTSB	486077	transcript	XM_543203.6	protein_coding	-1	c.*1303G>A
25	26056973	G	A	PASS	downstream_gene_variant	MODIFIER	FDFT1	477362	transcript	XM_014107555.2	protein_coding	-1	c.*3766C>T
25	26056973	G	A	PASS	downstream_gene_variant	MODIFIER	CTSB	486077	transcript	XM_022410039.1	protein_coding	-1	c.*1303G>A
25	26056973	G	A	PASS	downstream_gene_variant	MODIFIER	FDFT1	477362	transcript	XM_534557.6	protein_coding	-1	c.*3766C>T
25	26056973	G	A	PASS	intergenic_region	MODIFIER	CTSB-FDFT1	486077-477362	intergenic_region	486077-477362		-1	n.26056973G>A
25	26056974	G	T	GATKstd	downstream_gene_variant	MODIFIER	CTSB	486077	transcript	XM_543203.6	protein_coding	-1	c.*1304G>T
25	26056974	G	T	GATKstd	downstream_gene_variant	MODIFIER	FDFT1	477362	transcript	XM_014107555.2	protein_coding	-1	c.*3765C>A
25	26056974	G	T	GATKstd	downstream_gene_variant	MODIFIER	CTSB	486077	transcript	XM_022410039.1	protein_coding	-1	c.*1304G>T
25	26056974	G	T	GATKstd	downstream_gene_variant	MODIFIER	FDFT1	477362	transcript	XM_534557.6	protein_coding	-1	c.*3765C>A
25	26056974	G	T	GATKstd	intergenic_region	MODIFIER	CTSB-FDFT1	486077-477362	intergenic_region	486077-477362		-1	n.26056974G>T
25	26056976	TGGGAGCAGAGCC	T	PASS	downstream_gene_variant	MODIFIER	CTSB	486077	transcript	XM_543203.6	protein_coding	-1	c.*1307_*1318delGGGAGCAGAGCC
25	26056976	TGGGAGCAGAGCC	T	PASS	downstream_gene_variant	MODIFIER	FDFT1	477362	transcript	XM_014107555.2	protein_coding	-1	c.*3751_*3762delGGCTCTGCTCCC
25	26056976	TGGGAGCAGAGCC	T	PASS	downstream_gene_variant	MODIFIER	CTSB	486077	transcript	XM_022410039.1	protein_coding	-1	c.*1307_*1318delGGGAGCAGAGCC
25	26056976	TGGGAGCAGAGCC	T	PASS	downstream_gene_variant	MODIFIER	FDFT1	477362	transcript	XM_534557.6	protein_coding	-1	c.*3751_*3762delGGCTCTGCTCCC
25	26056976	TGGGAGCAGAGCC	T	PASS	intergenic_region	MODIFIER	CTSB-FDFT1	486077-477362	intergenic_region	486077-477362		-1	n.26056977_26056988delGGGAGCAGAGCC
25	26056989	T	TA	PASS	downstream_gene_variant	MODIFIER	CTSB	486077	transcript	XM_543203.6	protein_coding	-1	c.*1319_*1320insA
25	26056989	T	TA	PASS	downstream_gene_variant	MODIFIER	FDFT1	477362	transcript	XM_014107555.2	protein_coding	-1	c.*3749_*3750insT
25	26056989	T	TA	PASS	downstream_gene_variant	MODIFIER	CTSB	486077	transcript	XM_022410039.1	protein_coding	-1	c.*1319_*1320insA
25	26056989	T	TA	PASS	downstream_gene_variant	MODIFIER	FDFT1	477362	transcript	XM_534557.6	protein_coding	-1	c.*3749_*3750insT
25	26056989	T	TA	PASS	intergenic_region	MODIFIER	CTSB-FDFT1	486077-477362	intergenic_region	486077-477362		-1	n.26056989_26056990insA
25	27892095	C	T	PASS	intron_variant	MODIFIER	MSRA	608103	transcript	XM_014107567.2	protein_coding	1	c.136-18901G>A
25	27892095	C	T	PASS	intron_variant	MODIFIER	MSRA	608103	transcript	XM_014107568.1	protein_coding	1	c.11-18902G>A
25	27892095	C	T	PASS	intron_variant	MODIFIER	MSRA	608103	transcript	XM_014107571.2	protein_coding	1	c.-56-18902G>A
25	27892095	C	T	PASS	intron_variant	MODIFIER	MSRA	608103	transcript	XM_022409753.1	protein_coding	1	c.-2-59375G>A
25	27892095	C	T	PASS	intron_variant	MODIFIER	MSRA	608103	transcript	XM_014107572.2	protein_coding	2	c.-56-18902G>A
25	27892095	C	T	PASS	intron_variant	MODIFIER	MSRA	608103	transcript	XM_014107570.2	protein_coding	1	c.14-18902G>A
25	28227785	C	T	PASS	intergenic_region	MODIFIER	MIR124-1-KIF13B	100885908-477369	intergenic_region	100885908-477369		-1	n.28227785C>T
25	28508569	G	A	PASS	intron_variant	MODIFIER	HMBOX1	486089	transcript	XM_014107523.2	protein_coding	6	c.852-286C>T
25	28508569	G	A	PASS	intron_variant	MODIFIER	HMBOX1	486089	transcript	XM_022409733.1	protein_coding	6	c.852-286C>T
25	28508569	G	A	PASS	intron_variant	MODIFIER	HMBOX1	486089	transcript	XM_022409734.1	protein_coding	6	c.852-286C>T
25	28508569	G	A	PASS	intron_variant	MODIFIER	HMBOX1	486089	transcript	XM_022409735.1	protein_coding	6	c.852-286C>T
25	28508569	G	A	PASS	intron_variant	MODIFIER	HMBOX1	486089	transcript	XM_022409741.1	protein_coding	6	c.852-286C>T
25	28508569	G	A	PASS	intron_variant	MODIFIER	HMBOX1	486089	transcript	XM_022409740.1	protein_coding	6	c.852-286C>T
25	28508569	G	A	PASS	intron_variant	MODIFIER	HMBOX1	486089	transcript	XM_022409742.1	protein_coding	6	c.852-286C>T
25	28508569	G	A	PASS	intron_variant	MODIFIER	HMBOX1	486089	transcript	XM_005635660.3	protein_coding	6	c.852-286C>T
25	28508569	G	A	PASS	intron_variant	MODIFIER	HMBOX1	486089	transcript	XM_005635661.3	protein_coding	6	c.852-286C>T
25	28508569	G	A	PASS	intron_variant	MODIFIER	HMBOX1	486089	transcript	XM_014107524.2	protein_coding	6	c.852-286C>T
25	28508569	G	A	PASS	intron_variant	MODIFIER	HMBOX1	486089	transcript	XM_022409731.1	protein_coding	6	c.852-286C>T
25	28508569	G	A	PASS	intron_variant	MODIFIER	HMBOX1	486089	transcript	XM_022409732.1	protein_coding	5	c.816-286C>T
25	28508569	G	A	PASS	intron_variant	MODIFIER	HMBOX1	486089	transcript	XM_022409737.1	protein_coding	6	c.852-286C>T
25	28508569	G	A	PASS	intron_variant	MODIFIER	HMBOX1	486089	transcript	XM_005635662.3	protein_coding	6	c.852-286C>T
25	28508569	G	A	PASS	intron_variant	MODIFIER	HMBOX1	486089	transcript	XM_022409738.1	protein_coding	6	c.852-286C>T
25	28508569	G	A	PASS	intron_variant	MODIFIER	HMBOX1	486089	transcript	XM_022409739.1	protein_coding	6	c.852-286C>T
25	29111828	A	C	GATKstd	intron_variant	MODIFIER	FBXO16	608213	transcript	XM_014107622.2	protein_coding	4	c.541-523A>C
25	29111828	A	C	GATKstd	intron_variant	MODIFIER	FBXO16	608213	transcript	XM_014107623.2	protein_coding	4	c.436-523A>C
25	29111828	A	C	GATKstd	intron_variant	MODIFIER	FBXO16	608213	transcript	XM_014107625.2	protein_coding	4	c.541-523A>C
25	29111828	A	C	GATKstd	intron_variant	MODIFIER	FBXO16	608213	transcript	XM_014107627.2	protein_coding	4	c.541-523A>C
25	29111828	A	C	GATKstd	intron_variant	MODIFIER	FBXO16	608213	transcript	XM_022409874.1	protein_coding	4	c.541-523A>C
25	29111828	A	C	GATKstd	intron_variant	MODIFIER	FBXO16	608213	transcript	XM_014107626.2	protein_coding	4	c.541-523A>C
25	29111828	A	C	GATKstd	intron_variant	MODIFIER	FBXO16	608213	transcript	XM_845172.5	protein_coding	5	c.508-523A>C
25	29264031	G	A	PASS	intergenic_region	MODIFIER	PNOC-LOC111092477	486095-111092477	intergenic_region	486095-111092477		-1	n.29264031G>A
25	29346589	G	A	PASS	intergenic_region	MODIFIER	PNOC-LOC111092477	486095-111092477	intergenic_region	486095-111092477		-1	n.29346589G>A
25	30887211	AT	A	PASS	intergenic_region	MODIFIER	LOC111092296-DPYSL2	111092296-486107	intergenic_region	111092296-486107		-1	n.30887212delT
25	32400016	C	T	PASS	intergenic_region	MODIFIER	DOCK5-LOC111092438	100684965-111092438	intergenic_region	100684965-111092438		-1	n.32400016C>T
25	32703925	T	C	PASS	intron_variant	MODIFIER	LOC111092314	111092314	transcript	XR_002619048.1	pseudogene	3	n.605-3788T>C
25	32763982	A	AGCT	PASS	intergenic_region	MODIFIER	LOC111092314-LOC100685204	111092314-100685204	intergenic_region	111092314-100685204		-1	n.32763982_32763983insGCT
25	32777225	C	T	PASS	downstream_gene_variant	MODIFIER	LOC100685204	100685204	transcript	100685204	pseudogene	-1	n.*2026G>A
25	32777225	C	T	PASS	intergenic_region	MODIFIER	LOC111092314-LOC100685204	111092314-100685204	intergenic_region	111092314-100685204		-1	n.32777225C>T
25	32830918	A	G	PASS	intron_variant	MODIFIER	LOC111092462	111092462	transcript	XR_002619420.1	pseudogene	1	n.69-7743T>C
25	32890100	CT	C	PASS	intergenic_region	MODIFIER	LOC111092462-ADAM7	111092462-477379	intergenic_region	111092462-477379		-1	n.32890101delT
25	32904728	A	T	PASS	intergenic_region	MODIFIER	LOC111092462-ADAM7	111092462-477379	intergenic_region	111092462-477379		-1	n.32904728A>T
25	32967328	T	C	PASS	intron_variant	MODIFIER	ADAM7	477379	transcript	XM_022409940.1	protein_coding	10	c.964-64A>G
25	33025738	G	A	PASS	intergenic_region	MODIFIER	ADAM7-ADAMDEC1	477379-608742	intergenic_region	477379-608742		-1	n.33025738G>A
25	33088155	C	A	PASS	downstream_gene_variant	MODIFIER	ADAM28	608753	transcript	XM_845863.5	protein_coding	-1	c.*5134G>T
25	33088155	C	A	PASS	downstream_gene_variant	MODIFIER	ADAM28	608753	transcript	XR_002619086.1	pseudogene	-1	n.*4490G>T
25	33088155	C	A	PASS	downstream_gene_variant	MODIFIER	ADAM28	608753	transcript	XM_022409856.1	protein_coding	-1	c.*5134G>T
25	33088155	C	A	PASS	intergenic_region	MODIFIER	ADAMDEC1-ADAM28	608742-608753	intergenic_region	608742-608753		-1	n.33088155C>A
25	33457715	G	GA	PASS	intergenic_region	MODIFIER	LOC111092274-STC1	111092274-486112	intergenic_region	111092274-486112		-1	n.33457715_33457716insA
25	33633019	G	C	PASS	downstream_gene_variant	MODIFIER	STC1	486112	transcript	XM_543238.6	protein_coding	-1	c.*7846G>C
25	33633019	G	C	PASS	intergenic_region	MODIFIER	STC1-NKX2-6	486112-486113	intergenic_region	486112-486113		-1	n.33633019G>C
25	34563393	G	A	PASS	intron_variant	MODIFIER	PEBP4	608950	transcript	XM_022409872.1	protein_coding	6	c.595+499G>A
25	34563393	G	A	PASS	intron_variant	MODIFIER	LOC111092334	111092334	transcript	XR_002619111.1	pseudogene	1	n.138+7663C>T
25	34563393	G	A	PASS	intron_variant	MODIFIER	PEBP4	608950	transcript	XM_005635702.3	protein_coding	6	c.517+499G>A
25	34563393	G	A	PASS	intron_variant	MODIFIER	PEBP4	608950	transcript	XM_022409873.1	protein_coding	7	c.565+499G>A
25	34563393	G	A	PASS	intron_variant	MODIFIER	PEBP4	608950	transcript	XM_003433337.4	protein_coding	6	c.544+499G>A
25	34563393	G	A	PASS	intron_variant	MODIFIER	PEBP4	608950	transcript	XM_005635704.3	protein_coding	6	c.517+499G>A
25	34563393	G	A	PASS	intron_variant	MODIFIER	PEBP4	608950	transcript	XM_846111.4	protein_coding	6	c.517+499G>A
25	34563393	G	A	PASS	intron_variant	MODIFIER	PEBP4	608950	transcript	XM_005635703.3	protein_coding	6	c.517+499G>A
25	34563393	G	A	PASS	intron_variant	MODIFIER	PEBP4	608950	transcript	XM_022409871.1	protein_coding	4	c.418+499G>A
25	36603333	G	C	PASS	intergenic_region	MODIFIER	LOC111092439-LOC102154450	111092439-102154450	intergenic_region	111092439-102154450		-1	n.36603333G>C
25	36735335	G	A	PASS	intergenic_region	MODIFIER	LOC102154450-LZTS1	102154450-486136	intergenic_region	102154450-486136		-1	n.36735335G>A
25	37929250	T	C	PASS	intergenic_region	MODIFIER	LOC102156170-LOC102156844	102156170-102156844	intergenic_region	102156170-102156844		-1	n.37929250T>C
25	37988028	T	A	PASS	intron_variant	MODIFIER	DOCK10	100684934	transcript	XM_022409857.1	protein_coding	45	c.5193+109A>T
25	37988028	T	A	PASS	intron_variant	MODIFIER	DOCK10	100684934	transcript	XM_014107504.2	protein_coding	45	c.5136+109A>T
25	37988028	T	A	PASS	intron_variant	MODIFIER	DOCK10	100684934	transcript	XM_005635748.3	protein_coding	45	c.5193+109A>T
25	37988028	T	A	PASS	intron_variant	MODIFIER	DOCK10	100684934	transcript	XM_005635747.3	protein_coding	45	c.5193+109A>T
25	37988028	T	A	PASS	intron_variant	MODIFIER	DOCK10	100684934	transcript	XM_005635745.3	protein_coding	45	c.5193+109A>T
25	37988028	T	A	PASS	intron_variant	MODIFIER	DOCK10	100684934	transcript	XM_022409861.1	protein_coding	45	c.5136+109A>T
25	37988028	T	A	PASS	intron_variant	MODIFIER	DOCK10	100684934	transcript	XM_022409862.1	protein_coding	45	c.5133+109A>T
25	37988028	T	A	PASS	intron_variant	MODIFIER	DOCK10	100684934	transcript	XM_022409859.1	protein_coding	45	c.5193+109A>T
25	37988028	T	A	PASS	intron_variant	MODIFIER	DOCK10	100684934	transcript	XM_022409864.1	protein_coding	45	c.5193+109A>T
25	37988028	T	A	PASS	intron_variant	MODIFIER	DOCK10	100684934	transcript	XM_022409858.1	protein_coding	45	c.5190+109A>T
25	37988028	T	A	PASS	intron_variant	MODIFIER	DOCK10	100684934	transcript	XM_022409863.1	protein_coding	45	c.5193+109A>T
25	37988028	T	A	PASS	intron_variant	MODIFIER	DOCK10	100684934	transcript	XM_022409860.1	protein_coding	45	c.5166+109A>T
25	38264028	C	T	PASS	intergenic_region	MODIFIER	LOC106557777-LOC111092393	106557777-111092393	intergenic_region	106557777-111092393		-1	n.38264028C>T
25	38586537	T	C	PASS	intron_variant	MODIFIER	NYAP2	486147	transcript	XM_005635755.3	protein_coding	3	c.222-36021T>C
25	38586537	T	C	PASS	intron_variant	MODIFIER	NYAP2	486147	transcript	XM_543273.6	protein_coding	3	c.222-36021T>C
25	38586537	T	C	PASS	intron_variant	MODIFIER	NYAP2	486147	transcript	XM_003433349.4	protein_coding	2	c.222-36021T>C
25	38586537	T	C	PASS	intron_variant	MODIFIER	NYAP2	486147	transcript	XM_005635756.3	protein_coding	3	c.222-36021T>C
25	38586537	T	C	PASS	intron_variant	MODIFIER	NYAP2	486147	transcript	XM_014107577.2	protein_coding	2	c.222-36021T>C
25	38781821	T	C	PASS	upstream_gene_variant	MODIFIER	LOC111092310	111092310	transcript	XR_002619038.1	pseudogene	-1	n.-468A>G
25	38781821	T	C	PASS	downstream_gene_variant	MODIFIER	LOC111092343	111092343	transcript	XR_002619136.1	pseudogene	-1	n.*4866A>G
25	38781821	T	C	PASS	intergenic_region	MODIFIER	LOC111092310-LOC111092343	111092310-111092343	intergenic_region	111092310-111092343		-1	n.38781821T>C
25	40357728	A	C	PASS	intergenic_region	MODIFIER	AGFG1-LOC486150	477396-486150	intergenic_region	477396-486150		-1	n.40357728A>C
25	42829548	GAGGC	G	PASS	upstream_gene_variant	MODIFIER	ITM2C	486156	transcript	XM_543282.6	protein_coding	-1	c.-384_-381delAGGC
25	42829548	GAGGC	G	PASS	intergenic_region	MODIFIER	CAB39-ITM2C	477403-486156	intergenic_region	477403-486156		-1	n.42829549_42829552delAGGC
25	46010450	A	T	PASS	intergenic_region	MODIFIER	LOC111092332-SH3BP4	111092332-486172	intergenic_region	111092332-486172		-1	n.46010450A>T
25	47094299	T	G	PASS	intergenic_region	MODIFIER	ASB18-IQCA1	486175-477415	intergenic_region	486175-477415		-1	n.47094299T>G
25	47124303	G	T	PASS	intergenic_region	MODIFIER	ASB18-IQCA1	486175-477415	intergenic_region	486175-477415		-1	n.47124303G>T
25	47128049	G	A	PASS	downstream_gene_variant	MODIFIER	IQCA1	477415	transcript	XM_534611.6	protein_coding	-1	c.*1874C>T
25	47128049	G	A	PASS	intergenic_region	MODIFIER	ASB18-IQCA1	486175-477415	intergenic_region	486175-477415		-1	n.47128049G>A
25	47426944	C	T	PASS	intron_variant	MODIFIER	LOC111092337	111092337	transcript	XR_002619120.1	pseudogene	1	n.855-259G>A
25	47509556	C	T	PASS	intergenic_region	MODIFIER	LOC111092337-LOC111092347	111092337-111092347	intergenic_region	111092337-111092347		-1	n.47509556C>T
25	50758975	G	A	PASS	intron_variant	MODIFIER	LOC100855802	100855802	transcript	XM_022409756.1	protein_coding	1	c.818-81333G>A
25	50758975	G	A	PASS	intron_variant	MODIFIER	LOC102154786	102154786	transcript	XM_022410114.1	protein_coding	1	c.-118+31G>A
25	50970592	C	T	PASS	upstream_gene_variant	MODIFIER	LOC102155391	102155391	transcript	XM_005635956.3	protein_coding	-1	c.-1132G>A
25	50970592	C	T	PASS	upstream_gene_variant	MODIFIER	LOC102155391	102155391	transcript	XR_002619199.1	pseudogene	-1	n.-519G>A
25	50970592	C	T	PASS	upstream_gene_variant	MODIFIER	LOC102155391	102155391	transcript	XR_295674.3	pseudogene	-1	n.-519G>A
25	50970592	C	T	PASS	upstream_gene_variant	MODIFIER	LOC102155391	102155391	transcript	XR_295675.3	pseudogene	-1	n.-519G>A
25	50970592	C	T	PASS	upstream_gene_variant	MODIFIER	LOC102155391	102155391	transcript	XR_001314543.2	pseudogene	-1	n.-519G>A
25	50970592	C	T	PASS	intron_variant	MODIFIER	LOC100855679	100855679	transcript	XM_003639891.4	protein_coding	3	c.490-32C>T
25	51004684	A	G	PASS	missense_variant	MODERATE	CROCC2	102152385	transcript	XM_022409810.1	protein_coding	2	c.149A>G	p.Glu50Gly
25	51144988	G	GGCCC	PASS	upstream_gene_variant	MODIFIER	MTERF4	100855859	transcript	XM_005642454.3	protein_coding	-1	c.-584_-583insGGGC
25	51144988	G	GGCCC	PASS	upstream_gene_variant	MODIFIER	MTERF4	100855859	transcript	XM_022410071.1	protein_coding	-1	c.-584_-583insGGGC
25	51144988	G	GGCCC	PASS	upstream_gene_variant	MODIFIER	MTERF4	100855859	transcript	XM_022410072.1	protein_coding	-1	c.-584_-583insGGGC
25	51144988	G	GGCCC	PASS	upstream_gene_variant	MODIFIER	MTERF4	100855859	transcript	XM_022410073.1	protein_coding	-1	c.-2673_-2672insGGGC
25	51144988	G	GGCCC	PASS	downstream_gene_variant	MODIFIER	PASK	609502	transcript	XM_005635968.3	protein_coding	-1	c.*1014_*1015insGGGC
25	51144988	G	GGCCC	PASS	downstream_gene_variant	MODIFIER	PASK	609502	transcript	XM_005635974.3	protein_coding	-1	c.*570_*571insGGGC
25	51144988	G	GGCCC	PASS	downstream_gene_variant	MODIFIER	PASK	609502	transcript	XM_022410090.1	protein_coding	-1	c.*1014_*1015insGGGC
25	51144988	G	GGCCC	PASS	downstream_gene_variant	MODIFIER	PASK	609502	transcript	XM_005635971.3	protein_coding	-1	c.*1014_*1015insGGGC
25	51144988	G	GGCCC	PASS	downstream_gene_variant	MODIFIER	PASK	609502	transcript	XM_014107697.2	protein_coding	-1	c.*1014_*1015insGGGC
25	51144988	G	GGCCC	PASS	downstream_gene_variant	MODIFIER	PASK	609502	transcript	XM_005635970.3	protein_coding	-1	c.*1014_*1015insGGGC
25	51144988	G	GGCCC	PASS	downstream_gene_variant	MODIFIER	PASK	609502	transcript	XM_005635972.3	protein_coding	-1	c.*1014_*1015insGGGC
25	51144988	G	GGCCC	PASS	downstream_gene_variant	MODIFIER	PASK	609502	transcript	XM_014107698.2	protein_coding	-1	c.*1014_*1015insGGGC
25	51144988	G	GGCCC	PASS	downstream_gene_variant	MODIFIER	PASK	609502	transcript	XM_022410089.1	protein_coding	-1	c.*1014_*1015insGGGC
25	51144988	G	GGCCC	PASS	downstream_gene_variant	MODIFIER	PASK	609502	transcript	XM_022410091.1	protein_coding	-1	c.*1014_*1015insGGGC
25	51144988	G	GGCCC	PASS	downstream_gene_variant	MODIFIER	PASK	609502	transcript	XM_022410093.1	protein_coding	-1	c.*1014_*1015insGGGC
25	51144988	G	GGCCC	PASS	downstream_gene_variant	MODIFIER	PASK	609502	transcript	XM_022410092.1	protein_coding	-1	c.*1014_*1015insGGGC
25	51144988	G	GGCCC	PASS	downstream_gene_variant	MODIFIER	PASK	609502	transcript	XR_002619450.1	pseudogene	-1	n.*2404_*2405insGGGC
25	51144988	G	GGCCC	PASS	intergenic_region	MODIFIER	MTERF4-PASK	100855859-609502	intergenic_region	100855859-609502		-1	n.51144988_51144989insGCCC
26	1753162	C	T	PASS	intergenic_region	MODIFIER	RIMBP2-PIWIL1	100856418-477440	intergenic_region	100856418-477440		-1	n.1753162C>T
26	29785300	A	AT	PASS	intron_variant	MODIFIER	LOC486424	486424	transcript	XM_005636591.1	protein_coding	1	c.37+7178_37+7179insT
26	29785300	A	AT	PASS	intron_variant	MODIFIER	LOC486424	486424	transcript	XM_543550.6	protein_coding	1	c.37+7178_37+7179insT
26	38383679	A	C	PASS	intron_variant	MODIFIER	RNLS	610448	transcript	XM_005636642.3	protein_coding	4	c.421+22758T>G
26	38383679	A	C	PASS	intron_variant	MODIFIER	RNLS	610448	transcript	XM_022410318.1	protein_coding	4	c.421+22758T>G
26	38383679	A	C	PASS	intron_variant	MODIFIER	RNLS	610448	transcript	XM_014108134.2	protein_coding	4	c.421+22758T>G
26	38383679	A	C	PASS	intron_variant	MODIFIER	RNLS	610448	transcript	XR_001314613.2	pseudogene	4	n.783+22758T>G
26	38383679	A	C	PASS	intron_variant	MODIFIER	RNLS	610448	transcript	XR_001314614.2	pseudogene	4	n.783+22758T>G
26	38383679	A	C	PASS	intron_variant	MODIFIER	RNLS	610448	transcript	XM_022410317.1	protein_coding	4	c.421+22758T>G
26	38383679	A	C	PASS	intron_variant	MODIFIER	RNLS	610448	transcript	XM_022410319.1	protein_coding	4	c.421+22758T>G
26	38383679	A	C	PASS	intron_variant	MODIFIER	RNLS	610448	transcript	XM_847958.5	protein_coding	4	c.421+22758T>G
27	5810543	G	GT	PASS	intron_variant	MODIFIER	CCNT1	486564	transcript	XM_543690.7	protein_coding	8	c.777+4879_777+4880insT
27	5810543	G	GT	PASS	intron_variant	MODIFIER	CCNT1	486564	transcript	XM_005636896.3	protein_coding	8	c.777+4879_777+4880insT
27	11456941	T	TTAAAAATCTATTCTAAAAAAAAAAAAAAAAAAAAAAAAAAAAAAAAAAAAAAAAAAAAAAAAAAAAAAAAAA	PASS	intron_variant	MODIFIER	PPHLN1	477639	transcript	XM_005636968.2	protein_coding	10	c.928-8675_928-8674insTTTTTTTTTTTTTTTTTTTTTTTTTTTTTTTTTTTTTTTTTTTTTTTTTTTTTTTTTTAGAATAGATTTTTA
27	11456941	T	TTAAAAATCTATTCTAAAAAAAAAAAAAAAAAAAAAAAAAAAAAAAAAAAAAAAAAAAAAAAAAAAAAAAAAA	PASS	intron_variant	MODIFIER	PPHLN1	477639	transcript	XM_005636971.3	protein_coding	10	c.928-8675_928-8674insTTTTTTTTTTTTTTTTTTTTTTTTTTTTTTTTTTTTTTTTTTTTTTTTTTTTTTTTTTAGAATAGATTTTTA
27	11456941	T	TTAAAAATCTATTCTAAAAAAAAAAAAAAAAAAAAAAAAAAAAAAAAAAAAAAAAAAAAAAAAAAAAAAAAAA	PASS	intron_variant	MODIFIER	PPHLN1	477639	transcript	XM_022411571.1	protein_coding	11	c.928-8675_928-8674insTTTTTTTTTTTTTTTTTTTTTTTTTTTTTTTTTTTTTTTTTTTTTTTTTTTTTTTTTTAGAATAGATTTTTA
27	11456941	T	TTAAAAATCTATTCTAAAAAAAAAAAAAAAAAAAAAAAAAAAAAAAAAAAAAAAAAAAAAAAAAAAAAAAAAA	PASS	intron_variant	MODIFIER	PPHLN1	477639	transcript	XM_022411572.1	protein_coding	10	c.928-8675_928-8674insTTTTTTTTTTTTTTTTTTTTTTTTTTTTTTTTTTTTTTTTTTTTTTTTTTTTTTTTTTAGAATAGATTTTTA
27	11456941	T	TTAAAAATCTATTCTAAAAAAAAAAAAAAAAAAAAAAAAAAAAAAAAAAAAAAAAAAAAAAAAAAAAAAAAAA	PASS	intron_variant	MODIFIER	PPHLN1	477639	transcript	XM_022411577.1	protein_coding	8	c.742-8675_742-8674insTTTTTTTTTTTTTTTTTTTTTTTTTTTTTTTTTTTTTTTTTTTTTTTTTTTTTTTTTTAGAATAGATTTTTA
27	11456941	T	TTAAAAATCTATTCTAAAAAAAAAAAAAAAAAAAAAAAAAAAAAAAAAAAAAAAAAAAAAAAAAAAAAAAAAA	PASS	intron_variant	MODIFIER	PPHLN1	477639	transcript	XM_022411573.1	protein_coding	9	c.907-8675_907-8674insTTTTTTTTTTTTTTTTTTTTTTTTTTTTTTTTTTTTTTTTTTTTTTTTTTTTTTTTTTAGAATAGATTTTTA
27	11456941	T	TTAAAAATCTATTCTAAAAAAAAAAAAAAAAAAAAAAAAAAAAAAAAAAAAAAAAAAAAAAAAAAAAAAAAAA	PASS	intron_variant	MODIFIER	PPHLN1	477639	transcript	XM_005636969.3	protein_coding	11	c.928-8675_928-8674insTTTTTTTTTTTTTTTTTTTTTTTTTTTTTTTTTTTTTTTTTTTTTTTTTTTTTTTTTTAGAATAGATTTTTA
27	11456941	T	TTAAAAATCTATTCTAAAAAAAAAAAAAAAAAAAAAAAAAAAAAAAAAAAAAAAAAAAAAAAAAAAAAAAAAA	PASS	intron_variant	MODIFIER	PPHLN1	477639	transcript	XM_014108515.2	protein_coding	11	c.928-8675_928-8674insTTTTTTTTTTTTTTTTTTTTTTTTTTTTTTTTTTTTTTTTTTTTTTTTTTTTTTTTTTAGAATAGATTTTTA
27	11456941	T	TTAAAAATCTATTCTAAAAAAAAAAAAAAAAAAAAAAAAAAAAAAAAAAAAAAAAAAAAAAAAAAAAAAAAAA	PASS	intron_variant	MODIFIER	PPHLN1	477639	transcript	XM_014108516.2	protein_coding	10	c.907-8675_907-8674insTTTTTTTTTTTTTTTTTTTTTTTTTTTTTTTTTTTTTTTTTTTTTTTTTTTTTTTTTTAGAATAGATTTTTA
27	11456941	T	TTAAAAATCTATTCTAAAAAAAAAAAAAAAAAAAAAAAAAAAAAAAAAAAAAAAAAAAAAAAAAAAAAAAAAA	PASS	intron_variant	MODIFIER	PPHLN1	477639	transcript	XM_014108517.2	protein_coding	10	c.871-8675_871-8674insTTTTTTTTTTTTTTTTTTTTTTTTTTTTTTTTTTTTTTTTTTTTTTTTTTTTTTTTTTAGAATAGATTTTTA
27	11456941	T	TTAAAAATCTATTCTAAAAAAAAAAAAAAAAAAAAAAAAAAAAAAAAAAAAAAAAAAAAAAAAAAAAAAAAAA	PASS	intron_variant	MODIFIER	PPHLN1	477639	transcript	XM_014108518.2	protein_coding	10	c.763-8675_763-8674insTTTTTTTTTTTTTTTTTTTTTTTTTTTTTTTTTTTTTTTTTTTTTTTTTTTTTTTTTTAGAATAGATTTTTA
27	11456941	T	TTAAAAATCTATTCTAAAAAAAAAAAAAAAAAAAAAAAAAAAAAAAAAAAAAAAAAAAAAAAAAAAAAAAAAA	PASS	intron_variant	MODIFIER	PPHLN1	477639	transcript	XM_014108519.2	protein_coding	9	c.706-8675_706-8674insTTTTTTTTTTTTTTTTTTTTTTTTTTTTTTTTTTTTTTTTTTTTTTTTTTTTTTTTTTAGAATAGATTTTTA
27	11456941	T	TTAAAAATCTATTCTAAAAAAAAAAAAAAAAAAAAAAAAAAAAAAAAAAAAAAAAAAAAAAAAAAAAAAAAAA	PASS	intron_variant	MODIFIER	PPHLN1	477639	transcript	XM_022411574.1	protein_coding	9	c.763-8675_763-8674insTTTTTTTTTTTTTTTTTTTTTTTTTTTTTTTTTTTTTTTTTTTTTTTTTTTTTTTTTTAGAATAGATTTTTA
27	11456941	T	TTAAAAATCTATTCTAAAAAAAAAAAAAAAAAAAAAAAAAAAAAAAAAAAAAAAAAAAAAAAAAAAAAAAAAA	PASS	intron_variant	MODIFIER	PPHLN1	477639	transcript	XM_022411576.1	protein_coding	9	c.742-8675_742-8674insTTTTTTTTTTTTTTTTTTTTTTTTTTTTTTTTTTTTTTTTTTTTTTTTTTTTTTTTTTAGAATAGATTTTTA
27	11456941	T	TTAAAAATCTATTCTAAAAAAAAAAAAAAAAAAAAAAAAAAAAAAAAAAAAAAAAAAAAAAAAAAAAAAAAAA	PASS	intron_variant	MODIFIER	PPHLN1	477639	transcript	XM_846698.5	protein_coding	10	c.928-8675_928-8674insTTTTTTTTTTTTTTTTTTTTTTTTTTTTTTTTTTTTTTTTTTTTTTTTTTTTTTTTTTAGAATAGATTTTTA
27	11456941	T	TTAAAAATCTATTCTAAAAAAAAAAAAAAAAAAAAAAAAAAAAAAAAAAAAAAAAAAAAAAAAAAAAAAAAAA	PASS	intron_variant	MODIFIER	PPHLN1	477639	transcript	XM_022411575.1	protein_coding	8	c.742-8675_742-8674insTTTTTTTTTTTTTTTTTTTTTTTTTTTTTTTTTTTTTTTTTTTTTTTTTTTTTTTTTTAGAATAGATTTTTA
27	11456941	T	TTAAAAATCTATTCTAAAAAAAAAAAAAAAAAAAAAAAAAAAAAAAAAAAAAAAAAAAAAAAAAAAAAAAAAA	PASS	intron_variant	MODIFIER	PPHLN1	477639	transcript	XM_005636974.2	protein_coding	9	c.907-8675_907-8674insTTTTTTTTTTTTTTTTTTTTTTTTTTTTTTTTTTTTTTTTTTTTTTTTTTTTTTTTTTAGAATAGATTTTTA
27	11456941	T	TTAAAAATCTATTCTAAAAAAAAAAAAAAAAAAAAAAAAAAAAAAAAAAAAAAAAAAAAAAAAAAAAAAAAAA	PASS	intron_variant	MODIFIER	PPHLN1	477639	transcript	XR_002620399.1	pseudogene	13	n.1338+4780_1338+4781insTTTTTTTTTTTTTTTTTTTTTTTTTTTTTTTTTTTTTTTTTTTTTTTTTTTTTTTTTTAGAATAGATTTTTA
27	11456941	T	TTAAAAATCTATTCTAAAAAAAAAAAAAAAAAAAAAAAAAAAAAAAAAAAAAAAAAAAAAAAAAAAAAAAAAA	PASS	intron_variant	MODIFIER	PPHLN1	477639	transcript	XR_002620400.1	pseudogene	12	n.1240+6954_1240+6955insTTTTTTTTTTTTTTTTTTTTTTTTTTTTTTTTTTTTTTTTTTTTTTTTTTTTTTTTTTAGAATAGATTTTTA
27	13082376	G	T	PASS	intergenic_region	MODIFIER	LOC111092737-MUC19	111092737-102156424	intergenic_region	111092737-102156424		-1	n.13082376G>T
27	16539514	A	G	PASS	intron_variant	MODIFIER	BICD1	610028	transcript	XM_847417.3	protein_coding	3	c.495+2751T>C
27	17907002	T	C	PASS	intergenic_region	MODIFIER	LOC100685338-LOC111092883	100685338-111092883	intergenic_region	100685338-111092883		-1	n.17907002T>C
27	18032096	G	GGGCGGGGGGGGGGGGGGGGC	PASS	intron_variant	MODIFIER	LOC111092883	111092883	transcript	XR_002620323.1	pseudogene	2	n.555+11200_555+11201insGGCGGGGGGGGGGGGGGGGC
27	18275030	T	C	PASS	intron_variant	MODIFIER	TMTC1	486621	transcript	XM_005637011.3	protein_coding	2	c.462+160T>C
27	18412650	G	T	PASS	intron_variant	MODIFIER	TMTC1	486621	transcript	XM_005637011.3	protein_coding	8	c.1297-13060G>T
27	18807206	T	G	PASS	intergenic_region	MODIFIER	FAR2-LOC111092877	477658-111092877	intergenic_region	477658-111092877		-1	n.18807206T>G
27	18807209	T	C	PASS	intergenic_region	MODIFIER	FAR2-LOC111092877	477658-111092877	intergenic_region	477658-111092877		-1	n.18807209T>C
27	19853745	C	T	PASS	intergenic_region	MODIFIER	PTHLH-LOC111092733	403987-111092733	intergenic_region	403987-111092733		-1	n.19853745C>T
27	20787646	A	C	PASS	intergenic_region	MODIFIER	LOC100684863-ITPR2	100684863-486628	intergenic_region	100684863-486628		-1	n.20787646A>C
27	21394300	GGC	G	PASS	upstream_gene_variant	MODIFIER	SSPN	100684937	transcript	XM_003433519.3	protein_coding	-1	c.-2092_-2091delGC
27	21394300	GGC	G	PASS	upstream_gene_variant	MODIFIER	SSPN	100684937	transcript	XM_022410976.1	protein_coding	-1	c.-2092_-2091delGC
27	21394300	GGC	G	PASS	intergenic_region	MODIFIER	SSPN-BHLHE41	100684937-403457	intergenic_region	100684937-403457		-1	n.21394301_21394302delGC
27	21478754	T	TGAAAGTGCAGCCCAGAAAAAAAAAAAAAAAAAAAAAAAAAAAAAAAAAAAAAAA	PASS	intron_variant	MODIFIER	LOC102152522	102152522	transcript	XR_002620067.1	pseudogene	1	n.2155+1329_2155+1330insGAAAGTGCAGCCCAGAAAAAAAAAAAAAAAAAAAAAAAAAAAAAAAAAAAAAAA
27	21478754	T	TGAAAGTGCAGCCCAGAAAAAAAAAAAAAAAAAAAAAAAAAAAAAAAAAAAAAAA	PASS	intron_variant	MODIFIER	LOC102152522	102152522	transcript	XR_002620069.1	pseudogene	1	n.2155+1329_2155+1330insGAAAGTGCAGCCCAGAAAAAAAAAAAAAAAAAAAAAAAAAAAAAAAAAAAAAAA
27	21478754	T	TGAAAGTGCAGCCCAGAAAAAAAAAAAAAAAAAAAAAAAAAAAAAAAAAAAAAAA	PASS	intron_variant	MODIFIER	LOC102152522	102152522	transcript	XR_002620063.1	pseudogene	1	n.2155+1329_2155+1330insGAAAGTGCAGCCCAGAAAAAAAAAAAAAAAAAAAAAAAAAAAAAAAAAAAAAAA
27	21478754	T	TGAAAGTGCAGCCCAGAAAAAAAAAAAAAAAAAAAAAAAAAAAAAAAAAAAAAAA	PASS	intron_variant	MODIFIER	LOC102152522	102152522	transcript	XR_002620065.1	pseudogene	2	n.522+1329_522+1330insGAAAGTGCAGCCCAGAAAAAAAAAAAAAAAAAAAAAAAAAAAAAAAAAAAAAAA
27	21478754	T	TGAAAGTGCAGCCCAGAAAAAAAAAAAAAAAAAAAAAAAAAAAAAAAAAAAAAAA	PASS	intron_variant	MODIFIER	LOC102152522	102152522	transcript	XR_002620066.1	pseudogene	1	n.2155+1329_2155+1330insGAAAGTGCAGCCCAGAAAAAAAAAAAAAAAAAAAAAAAAAAAAAAAAAAAAAAA
27	21478754	T	TGAAAGTGCAGCCCAGAAAAAAAAAAAAAAAAAAAAAAAAAAAAAAAAAAAAAAA	PASS	intron_variant	MODIFIER	LOC102152522	102152522	transcript	XR_002620068.1	pseudogene	1	n.2155+1329_2155+1330insGAAAGTGCAGCCCAGAAAAAAAAAAAAAAAAAAAAAAAAAAAAAAAAAAAAAAA
27	21478754	T	TGAAAGTGCAGCCCAGAAAAAAAAAAAAAAAAAAAAAAAAAAAAAAAAAAAAAAA	PASS	intron_variant	MODIFIER	LOC102152522	102152522	transcript	XR_002620064.1	pseudogene	1	n.2148+1329_2148+1330insGAAAGTGCAGCCCAGAAAAAAAAAAAAAAAAAAAAAAAAAAAAAAAAAAAAAAA
27	21478754	T	TGAAAGTGCAGCCCAGAAAAAAAAAAAAAAAAAAAAAAAAAAAAAAAAAAAAAAA	PASS	intron_variant	MODIFIER	LOC102152522	102152522	transcript	XR_002620070.1	pseudogene	1	n.2147+1329_2147+1330insGAAAGTGCAGCCCAGAAAAAAAAAAAAAAAAAAAAAAAAAAAAAAAAAAAAAAA
27	22010800	A	G	PASS	intergenic_region	MODIFIER	LOC111092834-LMNTD1	111092834-100856494	intergenic_region	111092834-100856494		-1	n.22010800A>G
27	26635463	T	TA	PASS	intron_variant	MODIFIER	PDE3A	610836	transcript	XM_005637080.3	protein_coding	2	c.577-8608_577-8607insT
27	26635463	T	TA	PASS	intron_variant	MODIFIER	PDE3A	610836	transcript	XM_022410912.1	protein_coding	2	c.577-8608_577-8607insT
27	26635463	T	TA	PASS	intron_variant	MODIFIER	PDE3A	610836	transcript	XM_022410911.1	protein_coding	2	c.577-8608_577-8607insT
27	26635463	T	TA	PASS	intron_variant	MODIFIER	PDE3A	610836	transcript	XM_005637081.3	protein_coding	2	c.97-8608_97-8607insT
27	26819727	T	G	PASS	intron_variant	MODIFIER	PDE3A	610836	transcript	XM_005637080.3	protein_coding	1	c.525+58251A>C
27	26819727	T	G	PASS	intron_variant	MODIFIER	PDE3A	610836	transcript	XM_022410912.1	protein_coding	1	c.525+58251A>C
27	26819727	T	G	PASS	intron_variant	MODIFIER	PDE3A	610836	transcript	XM_022410911.1	protein_coding	1	c.525+58251A>C
27	26819727	T	G	PASS	intron_variant	MODIFIER	PDE3A	610836	transcript	XM_005637081.3	protein_coding	1	c.45+49290A>C
27	27039036	G	GA	PASS	intergenic_region	MODIFIER	LOC100682607-LOC111092752	100682607-111092752	intergenic_region	100682607-111092752		-1	n.27039036_27039037insA
27	28193712	G	A	PASS	intergenic_region	MODIFIER	LOC102157247-CAPZA3	102157247-477680	intergenic_region	102157247-477680		-1	n.28193712G>A
27	29477729	T	TCC	PASS	intergenic_region	MODIFIER	LOC111092899-LOC100683335	111092899-100683335	intergenic_region	111092899-100683335		-1	n.29477729_29477730insCC
27	29528782	T	A	PASS	intergenic_region	MODIFIER	LOC111092899-LOC100683335	111092899-100683335	intergenic_region	111092899-100683335		-1	n.29528782T>A
27	30970386	C	CT	PASS	intron_variant	MODIFIER	EPS8	477686	transcript	XM_022411359.1	protein_coding	1	c.-21-32935_-21-32934insT
27	37394871	G	A	PASS	intergenic_region	MODIFIER	LOC111092727-FOXJ2	111092727-486703	intergenic_region	111092727-486703		-1	n.37394871G>A
28	25043156	C	T	PASS	intron_variant	MODIFIER	TDRD1	477826	transcript	XM_022412144.1	protein_coding	3	c.351+2639C>T
28	40364950	T	G	PASS	intergenic_region	MODIFIER	PWWP2B-INPP5A	102153266-403937	intergenic_region	102153266-403937		-1	n.40364950T>G
29	181387	T	C	PASS	intron_variant	MODIFIER	PRKDC	474176	transcript	NM_001006651.2	protein_coding	31	c.3853+885A>G
29	181387	T	C	PASS	intron_variant	MODIFIER	PRKDC	474176	transcript	XM_022412204.1	protein_coding	28	c.3289+885A>G
29	181387	T	C	PASS	intron_variant	MODIFIER	PRKDC	474176	transcript	XM_014109168.2	protein_coding	31	c.3853+885A>G
29	181387	T	C	PASS	intron_variant	MODIFIER	PRKDC	474176	transcript	XM_014109170.2	protein_coding	31	c.3853+885A>G
29	181387	T	C	PASS	intron_variant	MODIFIER	PRKDC	474176	transcript	XM_014109171.2	protein_coding	31	c.3853+885A>G
29	181387	T	C	PASS	intron_variant	MODIFIER	PRKDC	474176	transcript	XM_014109172.2	protein_coding	29	c.3619+885A>G
29	181387	T	C	PASS	intron_variant	MODIFIER	PRKDC	474176	transcript	XM_022412201.1	protein_coding	30	c.3733+885A>G
29	181387	T	C	PASS	intron_variant	MODIFIER	PRKDC	474176	transcript	XM_022412203.1	protein_coding	31	c.3853+885A>G
29	307951	G	A	PASS	intron_variant	MODIFIER	UBE2V2	608470	transcript	XM_022412223.1	protein_coding	1	c.44+391G>A
29	307951	G	A	PASS	intron_variant	MODIFIER	UBE2V2	608470	transcript	XM_022412224.1	protein_coding	1	c.44+391G>A
29	307951	G	A	PASS	intron_variant	MODIFIER	UBE2V2	608470	transcript	NM_001205115.1	protein_coding	1	c.16+391G>A
29	392001	G	A	PASS	intergenic_region	MODIFIER	UBE2V2-LOC100856084	608470-100856084	intergenic_region	608470-100856084		-1	n.392001G>A
29	2402149	T	TTTC	PASS	intron_variant	MODIFIER	SNTG1	486943	transcript	XM_022412366.1	protein_coding	2	c.-25+118762_-25+118763insTTC
29	2402149	T	TTTC	PASS	intron_variant	MODIFIER	SNTG1	486943	transcript	XM_022412369.1	protein_coding	2	c.-25+118762_-25+118763insTTC
29	2402149	T	TTTC	PASS	intron_variant	MODIFIER	SNTG1	486943	transcript	XM_022412367.1	protein_coding	3	c.-25+118762_-25+118763insTTC
29	2402149	T	TTTC	PASS	intron_variant	MODIFIER	SNTG1	486943	transcript	XM_022412368.1	protein_coding	1	c.-24-120893_-24-120892insTTC
29	2402149	T	TTTC	PASS	intron_variant	MODIFIER	SNTG1	486943	transcript	XM_005637961.3	protein_coding	2	c.-25+118762_-25+118763insTTC
29	3142848	T	TGA	PASS	intergenic_region	MODIFIER	SNTG1-PXDNL	486943-486944	intergenic_region	486943-486944		-1	n.3142848_3142849insGA
29	3675872	T	TA	PASS	intron_variant	MODIFIER	PXDNL	486944	transcript	XM_544073.6	protein_coding	1	c.164+30893_164+30894insT
29	3675872	T	TA	PASS	intron_variant	MODIFIER	PXDNL	486944	transcript	XM_005637964.2	protein_coding	1	c.164+30893_164+30894insT
29	3675872	T	TA	PASS	intron_variant	MODIFIER	PXDNL	486944	transcript	XR_002620884.1	pseudogene	1	n.199+30893_199+30894insT
29	3675872	T	TA	PASS	intron_variant	MODIFIER	PXDNL	486944	transcript	XR_002620885.1	pseudogene	1	n.199+30893_199+30894insT
29	3675872	T	TA	PASS	intron_variant	MODIFIER	PXDNL	486944	transcript	XM_022412265.1	protein_coding	1	c.164+30893_164+30894insT
29	3675872	T	TA	PASS	intron_variant	MODIFIER	PXDNL	486944	transcript	XM_022412262.1	protein_coding	1	c.164+30893_164+30894insT
29	4598856	T	G	PASS	intron_variant	MODIFIER	LOC111093178	111093178	transcript	XR_002621010.1	pseudogene	1	n.60+318A>C
29	4598857	CTT	C	PASS	intron_variant	MODIFIER	LOC111093178	111093178	transcript	XR_002621010.1	pseudogene	1	n.60+315_60+316delAA
29	4598860	CCTCCG	C	PASS	intron_variant	MODIFIER	LOC111093178	111093178	transcript	XR_002621010.1	pseudogene	1	n.60+309_60+313delCGGAG
29	21471768	A	AG	PASS	intron_variant	MODIFIER	KCNB2	403925	transcript	NM_001003247.1	protein_coding	1	c.580-130948_580-130947insG
29	27508659	ATTT	A	PASS	intron_variant	MODIFIER	TPD52	477920	transcript	XM_022412375.1	protein_coding	1	c.163+3939_163+3941delAAA
29	27508659	ATTT	A	PASS	intron_variant	MODIFIER	TPD52	477920	transcript	XM_022412378.1	protein_coding	1	c.79+5958_79+5960delAAA
29	27508659	ATTT	A	PASS	intron_variant	MODIFIER	TPD52	477920	transcript	XM_005638064.3	protein_coding	1	c.19+16105_19+16107delAAA
29	27508665	G	A	PASS	intron_variant	MODIFIER	TPD52	477920	transcript	XM_022412375.1	protein_coding	1	c.163+3936C>T
29	27508665	G	A	PASS	intron_variant	MODIFIER	TPD52	477920	transcript	XM_022412378.1	protein_coding	1	c.79+5955C>T
29	27508665	G	A	PASS	intron_variant	MODIFIER	TPD52	477920	transcript	XM_005638064.3	protein_coding	1	c.19+16102C>T
29	27508683	C	CAAAAAAAA	PASS	intron_variant	MODIFIER	TPD52	477920	transcript	XM_022412375.1	protein_coding	1	c.163+3917_163+3918insTTTTTTTT
29	27508683	C	CAAAAAAAA	PASS	intron_variant	MODIFIER	TPD52	477920	transcript	XM_022412378.1	protein_coding	1	c.79+5936_79+5937insTTTTTTTT
29	27508683	C	CAAAAAAAA	PASS	intron_variant	MODIFIER	TPD52	477920	transcript	XM_005638064.3	protein_coding	1	c.19+16083_19+16084insTTTTTTTT
29	27508686	TCCCC	T	PASS	intron_variant	MODIFIER	TPD52	477920	transcript	XM_022412375.1	protein_coding	1	c.163+3911_163+3914delGGGG
29	27508686	TCCCC	T	PASS	intron_variant	MODIFIER	TPD52	477920	transcript	XM_022412378.1	protein_coding	1	c.79+5930_79+5933delGGGG
29	27508686	TCCCC	T	PASS	intron_variant	MODIFIER	TPD52	477920	transcript	XM_005638064.3	protein_coding	1	c.19+16077_19+16080delGGGG
29	27508692	TTTTTG	T	PASS	intron_variant	MODIFIER	TPD52	477920	transcript	XM_022412375.1	protein_coding	1	c.163+3904_163+3908delCAAAA
29	27508692	TTTTTG	T	PASS	intron_variant	MODIFIER	TPD52	477920	transcript	XM_022412378.1	protein_coding	1	c.79+5923_79+5927delCAAAA
29	27508692	TTTTTG	T	PASS	intron_variant	MODIFIER	TPD52	477920	transcript	XM_005638064.3	protein_coding	1	c.19+16070_19+16074delCAAAA
29	38557716	A	AG	PASS	intergenic_region	MODIFIER	LOC106558010-LOC111093191	106558010-111093191	intergenic_region	106558010-111093191		-1	n.38557716_38557717insG
29	38557718	G	A	PASS	intergenic_region	MODIFIER	LOC106558010-LOC111093191	106558010-111093191	intergenic_region	106558010-111093191		-1	n.38557718G>A
3	591063	C	T	PASS	intron_variant	MODIFIER	EPB41L4A	479140	transcript	XM_005618035.2	protein_coding	3	c.202+1976C>T
3	591063	C	T	PASS	intron_variant	MODIFIER	LOC111094968	111094968	transcript	XR_002624518.1	pseudogene	1	n.275+5786G>A
3	591063	C	T	PASS	intron_variant	MODIFIER	LOC111094968	111094968	transcript	XR_002624522.1	pseudogene	1	n.275+5786G>A
3	591063	C	T	PASS	intron_variant	MODIFIER	LOC111094968	111094968	transcript	XR_002624519.1	pseudogene	1	n.275+5786G>A
3	591071	C	T	PASS	intron_variant	MODIFIER	EPB41L4A	479140	transcript	XM_005618035.2	protein_coding	3	c.202+1984C>T
3	591071	C	T	PASS	intron_variant	MODIFIER	LOC111094968	111094968	transcript	XR_002624518.1	pseudogene	1	n.275+5778G>A
3	591071	C	T	PASS	intron_variant	MODIFIER	LOC111094968	111094968	transcript	XR_002624522.1	pseudogene	1	n.275+5778G>A
3	591071	C	T	PASS	intron_variant	MODIFIER	LOC111094968	111094968	transcript	XR_002624519.1	pseudogene	1	n.275+5778G>A
3	3469001	A	C	PASS	intron_variant	MODIFIER	LOC111095048	111095048	transcript	XR_002624685.1	pseudogene	2	n.259-12715T>G
3	4638033	G	A	PASS	intergenic_region	MODIFIER	EFNA5-LOC111095340	608458-111095340	intergenic_region	608458-111095340		-1	n.4638033G>A
3	4810589	G	A	PASS	intron_variant	MODIFIER	LOC111095057	111095057	transcript	XR_002624708.1	pseudogene	4	n.2281-2485G>A
3	4810589	G	A	PASS	intron_variant	MODIFIER	LOC111095057	111095057	transcript	XR_002624704.1	pseudogene	5	n.552-2485G>A
3	4810589	G	A	PASS	intron_variant	MODIFIER	LOC111095057	111095057	transcript	XR_002624713.1	pseudogene	4	n.335-2485G>A
3	4810589	G	A	PASS	intron_variant	MODIFIER	LOC111095057	111095057	transcript	XR_002624703.1	pseudogene	5	n.562-2485G>A
3	4810589	G	A	PASS	intron_variant	MODIFIER	LOC111095057	111095057	transcript	XR_002624705.1	pseudogene	5	n.532-2485G>A
3	4810589	G	A	PASS	intron_variant	MODIFIER	LOC111095057	111095057	transcript	XR_002624709.1	pseudogene	4	n.328-2485G>A
3	4810589	G	A	PASS	intron_variant	MODIFIER	LOC111095057	111095057	transcript	XR_002624707.1	pseudogene	4	n.746-2485G>A
3	5239926	C	T	PASS	upstream_gene_variant	MODIFIER	LOC102156684	102156684	transcript	XR_002624741.1	pseudogene	-1	n.-563G>A
3	5239926	C	T	PASS	upstream_gene_variant	MODIFIER	LOC102156684	102156684	transcript	XR_291747.2	pseudogene	-1	n.-563G>A
3	5239926	C	T	PASS	intron_variant	MODIFIER	LOC102156725	102156725	transcript	XR_291749.2	pseudogene	1	n.120-265C>T
3	5239926	C	T	PASS	intron_variant	MODIFIER	LOC102156725	102156725	transcript	XR_001315611.2	pseudogene	1	n.120-265C>T
3	5239926	C	T	PASS	intron_variant	MODIFIER	LOC102156725	102156725	transcript	XR_001315612.2	pseudogene	1	n.120-265C>T
3	5239926	C	T	PASS	intron_variant	MODIFIER	LOC102156725	102156725	transcript	XR_001315613.2	pseudogene	1	n.120-265C>T
3	5239926	C	T	PASS	intron_variant	MODIFIER	LOC102156725	102156725	transcript	XR_002624723.1	pseudogene	1	n.120-265C>T
3	5239926	C	T	PASS	intron_variant	MODIFIER	LOC102156725	102156725	transcript	XR_291748.2	pseudogene	1	n.120-265C>T
3	5379583	G	GC	PASS	intergenic_region	MODIFIER	LOC111095071-LOC111095086	111095071-111095086	intergenic_region	111095071-111095086		-1	n.5379583_5379584insC
3	6150362	C	CT	PASS	upstream_gene_variant	MODIFIER	LOC111095090	111095090	transcript	XR_002624761.1	pseudogene	-1	n.-2634_-2633insT
3	6150362	C	CT	PASS	intergenic_region	MODIFIER	LOC100684202-LOC111095090	100684202-111095090	intergenic_region	100684202-111095090		-1	n.6150362_6150363insT
3	6226955	T	C	PASS	intergenic_region	MODIFIER	LOC100685550-LOC111095343	100685550-111095343	intergenic_region	100685550-111095343		-1	n.6226955T>C
3	6235134	G	A	PASS	intergenic_region	MODIFIER	LOC100685550-LOC111095343	100685550-111095343	intergenic_region	100685550-111095343		-1	n.6235134G>A
3	6567182	T	A	PASS	intergenic_region	MODIFIER	LOC111095343-LOC100685719	111095343-100685719	intergenic_region	111095343-100685719		-1	n.6567182T>A
3	6638307	C	CA	PASS	intergenic_region	MODIFIER	LOC111095343-LOC100685719	111095343-100685719	intergenic_region	111095343-100685719		-1	n.6638307_6638308insA
3	6773999	T	TA	PASS	intergenic_region	MODIFIER	LOC100685719-TRNAK-CUU	100685719-111095411	intergenic_region	100685719-111095411		-1	n.6773999_6774000insA
3	6842126	G	T	PASS	intergenic_region	MODIFIER	LOC100685719-TRNAK-CUU	100685719-111095411	intergenic_region	100685719-111095411		-1	n.6842126G>T
3	7207254	G	GT	PASS	intergenic_region	MODIFIER	LOC111095091-LOC106558529	111095091-106558529	intergenic_region	111095091-106558529		-1	n.7207254_7207255insT
3	8130720	G	A	PASS	intergenic_region	MODIFIER	GIN1-PAM	100856191-479145	intergenic_region	100856191-479145		-1	n.8130720G>A
3	8996160	C	G	PASS	intron_variant	MODIFIER	LOC111095117	111095117	transcript	XR_002624798.1	pseudogene	1	n.82-39032C>G
3	18512717	T	A	PASS	intron_variant	MODIFIER	POLR3G	609731	transcript	XM_847057.5	protein_coding	1	c.-34+16478A>T
3	26482594	AAGAG	A	PASS	intron_variant	MODIFIER	MSH3	479164	transcript	XM_022417321.1	protein_coding	9	c.1152-17506_1152-17503delCTCT
3	26586503	G	A	PASS	downstream_gene_variant	MODIFIER	ANKRD34B	488927	transcript	XR_001315769.2	pseudogene	-1	n.*793G>A
3	26586503	G	A	PASS	intron_variant	MODIFIER	ANKRD34B	488927	transcript	XM_005618169.3	protein_coding	1	c.-23+8343G>A
3	26680896	TAGAA	T	PASS	intron_variant	MODIFIER	ZFYVE16	479167	transcript	XM_022416759.1	protein_coding	11	c.3605-1576_3605-1573delTTCT
3	26996519	T	A	PASS	intergenic_region	MODIFIER	THBS4-MTX3	488930-488931	intergenic_region	488930-488931		-1	n.26996519T>A
3	27622029	C	A	PASS	intron_variant	MODIFIER	JMY	610323	transcript	XM_014112251.2	protein_coding	1	c.451-11987G>T
3	28138470	G	A	PASS	upstream_gene_variant	MODIFIER	LOC102153235	102153235	transcript	XR_291803.3	pseudogene	-1	n.-845G>A
3	28138470	G	A	PASS	upstream_gene_variant	MODIFIER	LOC102153235	102153235	transcript	XR_002624965.1	pseudogene	-1	n.-817G>A
3	28138470	G	A	PASS	upstream_gene_variant	MODIFIER	LOC102153235	102153235	transcript	XR_002624966.1	pseudogene	-1	n.-817G>A
3	28138470	G	A	PASS	upstream_gene_variant	MODIFIER	LOC102153235	102153235	transcript	XR_002624967.1	pseudogene	-1	n.-844G>A
3	28138470	G	A	PASS	intergenic_region	MODIFIER	LOC610372-LOC102153235	610372-102153235	intergenic_region	610372-102153235		-1	n.28138470G>A
3	28249682	G	A	PASS	intron_variant	MODIFIER	LOC102153235	102153235	transcript	XR_291803.3	pseudogene	2	n.1322-2691G>A
3	28249682	G	A	PASS	intron_variant	MODIFIER	LOC102153235	102153235	transcript	XR_002624965.1	pseudogene	2	n.1350-2691G>A
3	28249682	G	A	PASS	intron_variant	MODIFIER	LOC102153235	102153235	transcript	XR_002624966.1	pseudogene	2	n.1350-2691G>A
3	28249682	G	A	PASS	intron_variant	MODIFIER	LOC102153235	102153235	transcript	XR_002624967.1	pseudogene	2	n.1323-3490G>A
3	29230960	A	T	PASS	upstream_gene_variant	MODIFIER	WDR41	610498	transcript	XM_014112258.2	protein_coding	-1	c.-336A>T
3	29230960	A	T	PASS	intron_variant	MODIFIER	WDR41	610498	transcript	XM_022416765.1	protein_coding	3	c.211-13589A>T
3	29230960	A	T	PASS	intron_variant	MODIFIER	WDR41	610498	transcript	XM_022416767.1	protein_coding	2	c.148-13589A>T
3	29230960	A	T	PASS	intron_variant	MODIFIER	WDR41	610498	transcript	XM_014112255.2	protein_coding	2	c.154-13589A>T
3	29230960	A	T	PASS	intron_variant	MODIFIER	WDR41	610498	transcript	XM_022416766.1	protein_coding	3	c.211-13604A>T
3	29230960	A	T	PASS	intron_variant	MODIFIER	WDR41	610498	transcript	XM_022416768.1	protein_coding	3	c.211-13589A>T
3	29230960	A	T	PASS	intron_variant	MODIFIER	WDR41	610498	transcript	XM_014112257.2	protein_coding	1	c.70-13589A>T
3	30573953	CAAAAACGT	C	PASS	intergenic_region	MODIFIER	LOC102154938-LOC100682947	102154938-100682947	intergenic_region	102154938-100682947		-1	n.30573954_30573961delAAAAACGT
3	32127644	C	A	PASS	intron_variant	MODIFIER	CYFIP1	479001	transcript	XM_014112287.1	protein_coding	24	c.2708+4627G>T
3	32272171	G	A	PASS	intron_variant	MODIFIER	TUBGCP5	478999	transcript	XM_022416805.1	protein_coding	22	c.3031+9627C>T
3	32272171	G	A	PASS	intron_variant	MODIFIER	TUBGCP5	478999	transcript	XM_022416806.1	protein_coding	22	c.3031+9627C>T
3	32272171	G	A	PASS	intron_variant	MODIFIER	TUBGCP5	478999	transcript	XM_022416807.1	protein_coding	22	c.3028+9627C>T
3	32273932	AT	A	PASS	intron_variant	MODIFIER	TUBGCP5	478999	transcript	XM_022416805.1	protein_coding	22	c.3031+7865delA
3	32273932	AT	A	PASS	intron_variant	MODIFIER	TUBGCP5	478999	transcript	XM_022416806.1	protein_coding	22	c.3031+7865delA
3	32273932	AT	A	PASS	intron_variant	MODIFIER	TUBGCP5	478999	transcript	XM_022416807.1	protein_coding	22	c.3028+7865delA
3	32673884	A	T	PASS	intron_variant	MODIFIER	OCA2	488683	transcript	XM_545800.6	protein_coding	22	c.2226-38665A>T
3	32696109	T	TC	PASS	intron_variant	MODIFIER	OCA2	488683	transcript	XM_545800.6	protein_coding	22	c.2226-16440_2226-16439insC
3	32735903	A	C	PASS	intergenic_region	MODIFIER	OCA2-LOC111095354	488683-111095354	intergenic_region	488683-111095354		-1	n.32735903A>C
3	33007516	C	T	PASS	intron_variant	MODIFIER	GABRG3	488685	transcript	XM_545802.5	protein_coding	6	c.713-33473G>A
3	33007516	C	T	PASS	intron_variant	MODIFIER	GABRG3	488685	transcript	XM_014112291.2	protein_coding	6	c.713-11662G>A
3	33196728	A	C	PASS	intron_variant	MODIFIER	GABRG3	488685	transcript	XM_545802.5	protein_coding	5	c.574+109144T>G
3	33196728	A	C	PASS	intron_variant	MODIFIER	GABRG3	488685	transcript	XM_014112291.2	protein_coding	5	c.574+109144T>G
3	33253994	C	T	PASS	intron_variant	MODIFIER	GABRG3	488685	transcript	XM_545802.5	protein_coding	5	c.574+51878G>A
3	33253994	C	T	PASS	intron_variant	MODIFIER	GABRG3	488685	transcript	XM_014112291.2	protein_coding	5	c.574+51878G>A
3	33312256	G	T	PASS	upstream_gene_variant	MODIFIER	LOC106558579	106558579	transcript	106558579	pseudogene	-1	n.-3085G>T
3	33312256	G	T	PASS	intron_variant	MODIFIER	GABRG3	488685	transcript	XM_545802.5	protein_coding	3	c.271-4090C>A
3	33312256	G	T	PASS	intron_variant	MODIFIER	GABRG3	488685	transcript	XM_014112291.2	protein_coding	3	c.271-4090C>A
3	33351629	T	TC	PASS	intron_variant	MODIFIER	GABRG3	488685	transcript	XM_545802.5	protein_coding	3	c.271-43464_271-43463insG
3	33351629	T	TC	PASS	intron_variant	MODIFIER	LOC106558579	106558579	transcript	106558579	pseudogene	2	n.1043+1976_1043+1977insC
3	33351629	T	TC	PASS	intron_variant	MODIFIER	GABRG3	488685	transcript	XM_014112291.2	protein_coding	3	c.271-43464_271-43463insG
3	33767504	A	G	PASS	intergenic_region	MODIFIER	GABRA5-LOC111095355	488688-111095355	intergenic_region	488688-111095355		-1	n.33767504A>G
3	33947545	A	C	PASS	intron_variant	MODIFIER	GABRB3	606913	transcript	XM_022416811.1	protein_coding	1	c.48+68477A>C
3	33947545	A	C	PASS	intron_variant	MODIFIER	GABRB3	606913	transcript	XM_022416812.1	protein_coding	1	c.-16+68107A>C
3	34780970	A	C	PASS	intergenic_region	MODIFIER	LOC100685269-LOC111095356	100685269-111095356	intergenic_region	100685269-111095356		-1	n.34780970A>C
3	34780971	A	C	PASS	intergenic_region	MODIFIER	LOC100685269-LOC111095356	100685269-111095356	intergenic_region	100685269-111095356		-1	n.34780971A>C
3	34780974	A	T	PASS	intergenic_region	MODIFIER	LOC100685269-LOC111095356	100685269-111095356	intergenic_region	100685269-111095356		-1	n.34780974A>T
3	35859317	GC	G	PASS	upstream_gene_variant	MODIFIER	LOC102151685	102151685	transcript	XR_291828.3	pseudogene	-1	n.-3620delC
3	35859317	GC	G	PASS	intron_variant	MODIFIER	SNURF	106557451	transcript	XM_005618237.3	protein_coding	1	c.14+3489delG
3	35859317	GC	G	PASS	intron_variant	MODIFIER	SNURF	106557451	transcript	XM_005618239.3	protein_coding	1	c.14+3489delG
3	36754795	T	C	PASS	intergenic_region	MODIFIER	LOC100683834-CHRNA7	100683834-488696	intergenic_region	100683834-488696		-1	n.36754795T>C
3	36772276	T	TC	PASS	intergenic_region	MODIFIER	LOC100683834-CHRNA7	100683834-488696	intergenic_region	100683834-488696		-1	n.36772276_36772277insC
3	36847108	C	T	PASS	downstream_gene_variant	MODIFIER	CHRNA7	488696	transcript	XM_545813.6	protein_coding	-1	c.*5435G>A
3	36847108	C	T	PASS	downstream_gene_variant	MODIFIER	CHRNA7	488696	transcript	XM_022416819.1	protein_coding	-1	c.*5435G>A
3	36847108	C	T	PASS	downstream_gene_variant	MODIFIER	CHRNA7	488696	transcript	XM_022416820.1	protein_coding	-1	c.*5435G>A
3	36847108	C	T	PASS	downstream_gene_variant	MODIFIER	CHRNA7	488696	transcript	XM_014112304.2	protein_coding	-1	c.*5435G>A
3	36847108	C	T	PASS	downstream_gene_variant	MODIFIER	CHRNA7	488696	transcript	XM_014112303.2	protein_coding	-1	c.*5435G>A
3	36847108	C	T	PASS	downstream_gene_variant	MODIFIER	CHRNA7	488696	transcript	XM_022416817.1	protein_coding	-1	c.*5435G>A
3	36847108	C	T	PASS	downstream_gene_variant	MODIFIER	CHRNA7	488696	transcript	XM_022416818.1	protein_coding	-1	c.*5435G>A
3	36847108	C	T	PASS	intergenic_region	MODIFIER	LOC100683834-CHRNA7	100683834-488696	intergenic_region	100683834-488696		-1	n.36847108C>T
3	36925417	C	G	PASS	intron_variant	MODIFIER	CHRNA7	488696	transcript	XM_545813.6	protein_coding	3	c.231+2284G>C
3	36925417	C	G	PASS	intron_variant	MODIFIER	CHRNA7	488696	transcript	XM_022416819.1	protein_coding	2	c.59+51884G>C
3	36925417	C	G	PASS	intron_variant	MODIFIER	CHRNA7	488696	transcript	XM_022416820.1	protein_coding	2	c.59+51884G>C
3	36925417	C	G	PASS	intron_variant	MODIFIER	CHRNA7	488696	transcript	XM_014112304.2	protein_coding	4	c.3+2284G>C
3	36925417	C	G	PASS	intron_variant	MODIFIER	CHRNA7	488696	transcript	XM_014112303.2	protein_coding	6	c.3+2284G>C
3	36925417	C	G	PASS	intron_variant	MODIFIER	CHRNA7	488696	transcript	XM_022416817.1	protein_coding	7	c.3+2284G>C
3	36925417	C	G	PASS	intron_variant	MODIFIER	CHRNA7	488696	transcript	XM_022416818.1	protein_coding	7	c.3+2284G>C
3	37141089	A	AC	PASS	intron_variant	MODIFIER	CHRNA7	488696	transcript	XM_014112303.2	protein_coding	1	c.-424-5982_-424-5981insG
3	37141089	A	AC	PASS	intron_variant	MODIFIER	CHRNA7	488696	transcript	XM_022416817.1	protein_coding	1	c.-514-5982_-514-5981insG
3	37141089	A	AC	PASS	intron_variant	MODIFIER	CHRNA7	488696	transcript	XM_022416818.1	protein_coding	1	c.-509-5982_-509-5981insG
3	37327326	T	C	PASS	intergenic_region	MODIFIER	LOC607384-OTUD7A	607384-488697	intergenic_region	607384-488697		-1	n.37327326T>C
3	56598798	G	GGGGGGGGGGGGGGGGGGGGGGGGGGGGGGGGGGGGGGGGGGGAGGGGGGGGCCGT	PASS	downstream_gene_variant	MODIFIER	CFAP161	610056	transcript	XM_847450.4	protein_coding	-1	c.*3830_*3831insACGGCCCCCCCCTCCCCCCCCCCCCCCCCCCCCCCCCCCCCCCCCCCCCCCCCCC
3	56598798	G	GGGGGGGGGGGGGGGGGGGGGGGGGGGGGGGGGGGGGGGGGGGAGGGGGGGGCCGT	PASS	downstream_gene_variant	MODIFIER	CFAP161	610056	transcript	XM_022417002.1	protein_coding	-1	c.*3830_*3831insACGGCCCCCCCCTCCCCCCCCCCCCCCCCCCCCCCCCCCCCCCCCCCCCCCCCCC
3	56598798	G	GGGGGGGGGGGGGGGGGGGGGGGGGGGGGGGGGGGGGGGGGGGAGGGGGGGGCCGT	PASS	downstream_gene_variant	MODIFIER	CFAP161	610056	transcript	XM_005618409.3	protein_coding	-1	c.*3830_*3831insACGGCCCCCCCCTCCCCCCCCCCCCCCCCCCCCCCCCCCCCCCCCCCCCCCCCCC
3	56598798	G	GGGGGGGGGGGGGGGGGGGGGGGGGGGGGGGGGGGGGGGGGGGAGGGGGGGGCCGT	PASS	intergenic_region	MODIFIER	IL16-CFAP161	488762-610056	intergenic_region	488762-610056		-1	n.56598798_56598799insGGGGGGGGGGGGGGGGGGGGGGGGGGGGGGGGGGGGGGGGGGAGGGGGGGGCCGT
3	86675108	C	T	PASS	intron_variant	MODIFIER	LOC111095405	111095405	transcript	XR_002625502.1	pseudogene	2	n.589-4537C>T
30	296884	TAGGC	T	PASS	intergenic_region	MODIFIER	LOC100688948-LOC100683816	100688948-100683816	intergenic_region	100688948-100683816		-1	n.296885_296888delAGGC
30	296928	G	T	PASS	intergenic_region	MODIFIER	LOC100688948-LOC100683816	100688948-100683816	intergenic_region	100688948-100683816		-1	n.296928G>T
30	13254985	C	G	PASS	intergenic_region	MODIFIER	LOC100686440-LOC100684619	100686440-100684619	intergenic_region	100686440-100684619		-1	n.13254985C>G
30	14922379	G	A	PASS	intergenic_region	MODIFIER	LOC111093384-CEP152	111093384-478294	intergenic_region	111093384-478294		-1	n.14922379G>A
30	15773544	T	TTCTTTCTTTCTTTCTTTCTTTCTTTCTCTTTCTTTCTTTCTTTCTTTC	PASS	intergenic_region	MODIFIER	DTWD1-LOC102155157	100687990-102155157	intergenic_region	100687990-102155157		-1	n.15773544_15773545insTCTTTCTTTCTTTCTTTCTTTCTTTCTCTTTCTTTCTTTCTTTCTTTC
30	21959293	T	TTTTGAAAACTTAGACAACATGAA	PASS	intron_variant	MODIFIER	ZNF280D	478315	transcript	XM_014109458.2	protein_coding	2	c.-81+54163_-81+54164insTTCATGTTGTCTAAGTTTTCAAA
30	21959293	T	TTTTGAAAACTTAGACAACATGAA	PASS	intron_variant	MODIFIER	ZNF280D	478315	transcript	XM_022412620.1	protein_coding	2	c.-88+54163_-88+54164insTTCATGTTGTCTAAGTTTTCAAA
30	21959293	T	TTTTGAAAACTTAGACAACATGAA	PASS	intron_variant	MODIFIER	ZNF280D	478315	transcript	XM_022412621.1	protein_coding	2	c.-58+54163_-58+54164insTTCATGTTGTCTAAGTTTTCAAA
30	31512706	A	C	PASS	intron_variant	MODIFIER	IQCH	487615	transcript	XM_005638532.3	protein_coding	9	c.873+4601A>C
30	31512706	A	C	PASS	intron_variant	MODIFIER	IQCH	487615	transcript	XM_022412954.1	protein_coding	9	c.874-2173A>C
30	31512706	A	C	PASS	intron_variant	MODIFIER	IQCH	487615	transcript	XM_022412955.1	protein_coding	7	c.755-9898A>C
30	31512706	A	C	PASS	intron_variant	MODIFIER	IQCH	487615	transcript	XM_014109512.2	protein_coding	9	c.873+4601A>C
30	31512706	A	C	PASS	intron_variant	MODIFIER	IQCH	487615	transcript	XM_014109510.2	protein_coding	9	c.873+4601A>C
30	31512706	A	C	PASS	intron_variant	MODIFIER	IQCH	487615	transcript	XM_022412953.1	protein_coding	9	c.873+4601A>C
30	31512706	A	C	PASS	intron_variant	MODIFIER	IQCH	487615	transcript	XM_014109508.2	protein_coding	9	c.873+4601A>C
30	31512706	A	C	PASS	intron_variant	MODIFIER	IQCH	487615	transcript	XM_022412952.1	protein_coding	9	c.873+4601A>C
30	31512706	A	C	PASS	intron_variant	MODIFIER	IQCH	487615	transcript	XR_002621486.1	pseudogene	9	n.948+4601A>C
30	31512706	A	C	PASS	intron_variant	MODIFIER	IQCH	487615	transcript	XR_002621484.1	pseudogene	9	n.948+4601A>C
30	31512706	A	C	PASS	intron_variant	MODIFIER	IQCH	487615	transcript	XR_002621485.1	pseudogene	8	n.909+6640A>C
30	31512706	A	C	PASS	intron_variant	MODIFIER	IQCH	487615	transcript	XR_002621488.1	pseudogene	9	n.948+4601A>C
30	31512706	A	C	PASS	intron_variant	MODIFIER	IQCH	487615	transcript	XR_002621490.1	pseudogene	7	n.829+20916A>C
30	31512706	A	C	PASS	intron_variant	MODIFIER	IQCH	487615	transcript	XR_002621487.1	pseudogene	8	n.831+4601A>C
30	31512706	A	C	PASS	intron_variant	MODIFIER	IQCH	487615	transcript	XR_002621489.1	pseudogene	4	n.365+4601A>C
30	31512706	A	C	PASS	intron_variant	MODIFIER	IQCH	487615	transcript	XR_002621492.1	pseudogene	2	n.247-9898A>C
30	31512706	A	C	PASS	intron_variant	MODIFIER	IQCH	487615	transcript	XR_002621491.1	pseudogene	2	n.251-9898A>C
30	32770385	G	T	PASS	intron_variant	MODIFIER	ANP32A	403534	transcript	NM_001003013.2	protein_coding	1	c.54+8445C>A
30	34476648	T	A	PASS	intergenic_region	MODIFIER	LOC102154511-LARP6	102154511-487625	intergenic_region	102154511-487625		-1	n.34476648T>A
30	37001258	A	T	PASS	intergenic_region	MODIFIER	CD276-C30H15orf59	487638-100686895	intergenic_region	487638-100686895		-1	n.37001258A>T
31	13874969	A	AAAATATAATAATTAATAATAATAATAATAAGTTGGAGAGAT	PASS	intergenic_region	MODIFIER	LOC111093478-LOC106558102	111093478-106558102	intergenic_region	111093478-106558102		-1	n.13874969_13874970insAAATATAATAATTAATAATAATAATAATAAGTTGGAGAGAT
31	18032886	C	CCCA	PASS	intergenic_region	MODIFIER	LOC100685182-LOC100685340	100685182-100685340	intergenic_region	100685182-100685340		-1	n.18032886_18032887insCCA
31	21289143	A	G	PASS	intergenic_region	MODIFIER	GABPA-APP	478394-403407	intergenic_region	478394-403407		-1	n.21289143A>G
31	23898779	T	TTTATCACACATGGTCCAGGTGTGTTTCCTTCTTTTTGTCCCATTTC	PASS	intron_variant	MODIFIER	N6AMT1	487715	transcript	XM_022413087.1	protein_coding	2	c.221+582_221+583insTTATCACACATGGTCCAGGTGTGTTTCCTTCTTTTTGTCCCATTTC
31	23898779	T	TTTATCACACATGGTCCAGGTGTGTTTCCTTCTTTTTGTCCCATTTC	PASS	intron_variant	MODIFIER	N6AMT1	487715	transcript	XM_544839.5	protein_coding	2	c.221+582_221+583insTTATCACACATGGTCCAGGTGTGTTTCCTTCTTTTTGTCCCATTTC
31	23898779	T	TTTATCACACATGGTCCAGGTGTGTTTCCTTCTTTTTGTCCCATTTC	PASS	intron_variant	MODIFIER	N6AMT1	487715	transcript	XR_002621582.1	pseudogene	2	n.252+582_252+583insTTATCACACATGGTCCAGGTGTGTTTCCTTCTTTTTGTCCCATTTC
31	23898779	T	TTTATCACACATGGTCCAGGTGTGTTTCCTTCTTTTTGTCCCATTTC	PASS	intron_variant	MODIFIER	N6AMT1	487715	transcript	XR_002621585.1	pseudogene	2	n.252+582_252+583insTTATCACACATGGTCCAGGTGTGTTTCCTTCTTTTTGTCCCATTTC
31	23898779	T	TTTATCACACATGGTCCAGGTGTGTTTCCTTCTTTTTGTCCCATTTC	PASS	intron_variant	MODIFIER	N6AMT1	487715	transcript	XM_022413088.1	protein_coding	2	c.221+582_221+583insTTATCACACATGGTCCAGGTGTGTTTCCTTCTTTTTGTCCCATTTC
31	23898779	T	TTTATCACACATGGTCCAGGTGTGTTTCCTTCTTTTTGTCCCATTTC	PASS	intron_variant	MODIFIER	N6AMT1	487715	transcript	XR_002621583.1	pseudogene	2	n.252+582_252+583insTTATCACACATGGTCCAGGTGTGTTTCCTTCTTTTTGTCCCATTTC
31	23898779	T	TTTATCACACATGGTCCAGGTGTGTTTCCTTCTTTTTGTCCCATTTC	PASS	intron_variant	MODIFIER	N6AMT1	487715	transcript	XR_002621584.1	pseudogene	2	n.252+582_252+583insTTATCACACATGGTCCAGGTGTGTTTCCTTCTTTTTGTCCCATTTC
31	23898779	T	TTTATCACACATGGTCCAGGTGTGTTTCCTTCTTTTTGTCCCATTTC	PASS	intron_variant	MODIFIER	N6AMT1	487715	transcript	XM_022413092.1	protein_coding	2	c.26+582_26+583insTTATCACACATGGTCCAGGTGTGTTTCCTTCTTTTTGTCCCATTTC
31	23898779	T	TTTATCACACATGGTCCAGGTGTGTTTCCTTCTTTTTGTCCCATTTC	PASS	intron_variant	MODIFIER	N6AMT1	487715	transcript	XM_022413089.1	protein_coding	2	c.26+582_26+583insTTATCACACATGGTCCAGGTGTGTTTCCTTCTTTTTGTCCCATTTC
31	23898779	T	TTTATCACACATGGTCCAGGTGTGTTTCCTTCTTTTTGTCCCATTTC	PASS	intron_variant	MODIFIER	N6AMT1	487715	transcript	XM_022413090.1	protein_coding	2	c.26+582_26+583insTTATCACACATGGTCCAGGTGTGTTTCCTTCTTTTTGTCCCATTTC
31	23898779	T	TTTATCACACATGGTCCAGGTGTGTTTCCTTCTTTTTGTCCCATTTC	PASS	intron_variant	MODIFIER	N6AMT1	487715	transcript	XM_022413091.1	protein_coding	2	c.26+582_26+583insTTATCACACATGGTCCAGGTGTGTTTCCTTCTTTTTGTCCCATTTC
31	24207720	C	T	PASS	intergenic_region	MODIFIER	LOC102151635-BACH1	102151635-487718	intergenic_region	102151635-487718		-1	n.24207720C>T
31	29837621	G	A	PASS	intergenic_region	MODIFIER	LOC111093464-KCNE1	111093464-487743	intergenic_region	111093464-487743		-1	n.29837621G>A
31	29852927	C	T	PASS	intergenic_region	MODIFIER	LOC111093464-KCNE1	111093464-487743	intergenic_region	111093464-487743		-1	n.29852927C>T
31	29982571	G	A	PASS	upstream_gene_variant	MODIFIER	LOC111093554	111093554	transcript	XR_002621840.1	pseudogene	-1	n.-3747G>A
31	29982571	G	A	PASS	intron_variant	MODIFIER	RCAN1	607887	transcript	XM_844202.2	protein_coding	1	c.243+19509C>T
31	29982571	G	A	PASS	intron_variant	MODIFIER	LOC111093554	111093554	transcript	XR_002621841.1	pseudogene	1	n.44-4310G>A
31	30005634	C	T	PASS	upstream_gene_variant	MODIFIER	RCAN1	607887	transcript	XM_844202.2	protein_coding	-1	c.-3312G>A
31	30005634	C	T	PASS	upstream_gene_variant	MODIFIER	LOC111093555	111093555	transcript	XR_002621842.1	pseudogene	-1	n.-2939C>T
31	30005634	C	T	PASS	intron_variant	MODIFIER	CLIC6	487745	transcript	XM_022413356.1	protein_coding	1	c.3+2051C>T
31	30005634	C	T	PASS	intron_variant	MODIFIER	CLIC6	487745	transcript	XM_022413357.1	protein_coding	1	c.-327+2051C>T
31	30005634	C	T	PASS	intron_variant	MODIFIER	CLIC6	487745	transcript	XM_022413358.1	protein_coding	1	c.-331+2051C>T
31	30005634	C	T	PASS	intron_variant	MODIFIER	CLIC6	487745	transcript	XM_022413360.1	protein_coding	1	c.3+2051C>T
31	30036800	CATT	C	PASS	intron_variant	MODIFIER	CLIC6	487745	transcript	XM_022413356.1	protein_coding	2	c.144+3881_144+3883delATT
31	30036800	CATT	C	PASS	intron_variant	MODIFIER	CLIC6	487745	transcript	XM_022413357.1	protein_coding	2	c.-185-2838_-185-2836delATT
31	30036800	CATT	C	PASS	intron_variant	MODIFIER	CLIC6	487745	transcript	XM_022413358.1	protein_coding	2	c.-185-2838_-185-2836delATT
31	30036800	CATT	C	PASS	intron_variant	MODIFIER	CLIC6	487745	transcript	XM_022413360.1	protein_coding	1	c.3+33218_3+33220delATT
31	30454375	G	C	PASS	intergenic_region	MODIFIER	RUNX1-LOC102156175	487746-102156175	intergenic_region	487746-102156175		-1	n.30454375G>C
31	30744047	C	T	PASS	intergenic_region	MODIFIER	LOC111093517-MIR802	111093517-100886032	intergenic_region	111093517-100886032		-1	n.30744047C>T
31	30744614	G	A	PASS	intergenic_region	MODIFIER	LOC111093517-MIR802	111093517-100886032	intergenic_region	111093517-100886032		-1	n.30744614G>A
31	36937273	GAA	G	PASS	intergenic_region	MODIFIER	SLC37A1-PDE9A	487780-611022	intergenic_region	487780-611022		-1	n.36937274_36937275delAA
31	36937279	A	G	PASS	intergenic_region	MODIFIER	SLC37A1-PDE9A	487780-611022	intergenic_region	487780-611022		-1	n.36937279A>G
31	38065705	T	G	PASS	intergenic_region	MODIFIER	C31H21orf33-LOC111093479	611316-111093479	intergenic_region	611316-111093479		-1	n.38065705T>G
31	38211578	A	C	PASS	intron_variant	MODIFIER	LOC111093493	111093493	transcript	XM_022413276.1	protein_coding	5	c.522-2473A>C
31	38361301	CCCTG	C	PASS	frameshift_variant	HIGH	LOC100685181	100685181	transcript	XM_022413278.1	protein_coding	7	c.2092_2095delTGCC	p.Cys698fs
32	198867	G	GAAAC	PASS	intron_variant	MODIFIER	CDKL2	478428	transcript	XM_535605.6	protein_coding	2	c.168+3551_168+3552insGTTT
32	198867	G	GAAAC	PASS	intron_variant	MODIFIER	CDKL2	478428	transcript	XM_022413487.1	protein_coding	2	c.168+3551_168+3552insGTTT
32	198867	G	GAAAC	PASS	intron_variant	MODIFIER	CDKL2	478428	transcript	XM_014110037.2	protein_coding	2	c.168+3551_168+3552insGTTT
32	198867	G	GAAAC	PASS	intron_variant	MODIFIER	CDKL2	478428	transcript	XM_022413488.1	protein_coding	2	c.168+3551_168+3552insGTTT
32	198867	G	GAAAC	PASS	intron_variant	MODIFIER	CDKL2	478428	transcript	XR_002621965.1	pseudogene	2	n.645+3551_645+3552insGTTT
32	412176	GAAAGAA	G	PASS	upstream_gene_variant	MODIFIER	LOC111093574	111093574	transcript	XR_002621881.1	pseudogene	-1	n.-334_-329delAAAGAA
32	412176	GAAAGAA	G	PASS	intron_variant	MODIFIER	LOC100688595	100688595	transcript	XR_002621876.1	pseudogene	1	n.599+234_599+239delTTCTTT
32	412176	GAAAGAA	G	PASS	intron_variant	MODIFIER	LOC100688595	100688595	transcript	XR_002621878.1	pseudogene	1	n.594+234_594+239delTTCTTT
32	412176	GAAAGAA	G	PASS	intron_variant	MODIFIER	LOC100688595	100688595	transcript	XR_002621879.1	pseudogene	1	n.598+234_598+239delTTCTTT
32	412176	GAAAGAA	G	PASS	intron_variant	MODIFIER	LOC100688595	100688595	transcript	XR_001315057.2	pseudogene	1	n.593+234_593+239delTTCTTT
32	412176	GAAAGAA	G	PASS	intron_variant	MODIFIER	LOC100688595	100688595	transcript	XR_002621877.1	pseudogene	1	n.602+234_602+239delTTCTTT
32	9931342	TG	T	PASS	intergenic_region	MODIFIER	MAPK10-LOC608987	478464-608987	intergenic_region	478464-608987		-1	n.9931343delG
32	9931344	C	A	PASS	intergenic_region	MODIFIER	MAPK10-LOC608987	478464-608987	intergenic_region	478464-608987		-1	n.9931344C>A
32	12798816	G	A	PASS	intergenic_region	MODIFIER	LOC111093593-SNCA	111093593-478478	intergenic_region	111093593-478478		-1	n.12798816G>A
32	13354009	A	T	PASS	intergenic_region	MODIFIER	LOC111093636-CCSER1	111093636-100683110	intergenic_region	111093636-100683110		-1	n.13354009A>T
32	13671346	C	G	PASS	intron_variant	MODIFIER	CCSER1	100683110	transcript	XM_005639189.3	protein_coding	4	c.1724+3802C>G
32	13671346	C	G	PASS	intron_variant	MODIFIER	CCSER1	100683110	transcript	XM_005639190.3	protein_coding	4	c.1724+3802C>G
32	14880132	G	A	PASS	intergenic_region	MODIFIER	CCSER1-LOC111093620	100683110-111093620	intergenic_region	100683110-111093620		-1	n.14880132G>A
32	15879554	AT	A	PASS	intron_variant	MODIFIER	GRID2	487863	transcript	XM_544985.6	protein_coding	2	c.245-219989delT
32	15879554	AT	A	PASS	intron_variant	MODIFIER	GRID2	487863	transcript	XM_005639193.3	protein_coding	2	c.245-219989delT
32	15879554	AT	A	PASS	intron_variant	MODIFIER	GRID2	487863	transcript	XM_005639192.3	protein_coding	2	c.245-219989delT
32	15954030	C	T	PASS	intron_variant	MODIFIER	GRID2	487863	transcript	XM_544985.6	protein_coding	2	c.245-145514C>T
32	15954030	C	T	PASS	intron_variant	MODIFIER	GRID2	487863	transcript	XM_005639193.3	protein_coding	2	c.245-145514C>T
32	15954030	C	T	PASS	intron_variant	MODIFIER	GRID2	487863	transcript	XM_005639192.3	protein_coding	2	c.245-145514C>T
32	15955840	A	G	PASS	intron_variant	MODIFIER	GRID2	487863	transcript	XM_544985.6	protein_coding	2	c.245-143704A>G
32	15955840	A	G	PASS	intron_variant	MODIFIER	GRID2	487863	transcript	XM_005639193.3	protein_coding	2	c.245-143704A>G
32	15955840	A	G	PASS	intron_variant	MODIFIER	GRID2	487863	transcript	XM_005639192.3	protein_coding	2	c.245-143704A>G
32	16066913	T	C	PASS	intron_variant	MODIFIER	GRID2	487863	transcript	XM_544985.6	protein_coding	2	c.245-32631T>C
32	16066913	T	C	PASS	intron_variant	MODIFIER	GRID2	487863	transcript	XM_005639193.3	protein_coding	2	c.245-32631T>C
32	16066913	T	C	PASS	intron_variant	MODIFIER	GRID2	487863	transcript	XM_005639192.3	protein_coding	2	c.245-32631T>C
32	16607372	A	G	PASS	intron_variant	MODIFIER	GRID2	487863	transcript	XM_544985.6	protein_coding	13	c.2194-29763A>G
32	16607372	A	G	PASS	intron_variant	MODIFIER	GRID2	487863	transcript	XM_005639193.3	protein_coding	13	c.2194-29763A>G
32	16607372	A	G	PASS	intron_variant	MODIFIER	GRID2	487863	transcript	XM_005639192.3	protein_coding	13	c.2194-29763A>G
32	17021500	G	A	PASS	intron_variant	MODIFIER	LOC106558143	106558143	transcript	XR_002622111.1	pseudogene	1	n.172-6575C>T
32	17021500	G	A	PASS	intron_variant	MODIFIER	LOC106558143	106558143	transcript	XR_001315086.2	pseudogene	1	n.172-6575C>T
32	20369072	A	G	PASS	intron_variant	MODIFIER	STPG2	487867	transcript	XM_022413470.1	protein_coding	6	c.753+27284T>C
32	20369072	A	G	PASS	intron_variant	MODIFIER	STPG2	487867	transcript	XM_014110065.2	protein_coding	6	c.753+27284T>C
32	20369072	A	G	PASS	intron_variant	MODIFIER	STPG2	487867	transcript	XM_014110066.2	protein_coding	6	c.753+27284T>C
32	20369072	A	G	PASS	intron_variant	MODIFIER	STPG2	487867	transcript	XM_022413471.1	protein_coding	6	c.753+27284T>C
32	20369072	A	G	PASS	intron_variant	MODIFIER	STPG2	487867	transcript	XM_022413473.1	protein_coding	5	c.615+27284T>C
32	20369072	A	G	PASS	intron_variant	MODIFIER	STPG2	487867	transcript	XR_002621954.1	pseudogene	6	n.769+27284T>C
32	20369072	A	G	PASS	intron_variant	MODIFIER	STPG2	487867	transcript	XR_002621955.1	pseudogene	6	n.769+27284T>C
32	20369072	A	G	PASS	intron_variant	MODIFIER	STPG2	487867	transcript	XR_002621951.1	pseudogene	6	n.769+27284T>C
32	20369072	A	G	PASS	intron_variant	MODIFIER	STPG2	487867	transcript	XR_002621960.1	pseudogene	6	n.769+27284T>C
32	20369072	A	G	PASS	intron_variant	MODIFIER	STPG2	487867	transcript	XR_001315084.2	pseudogene	6	n.769+27284T>C
32	20369072	A	G	PASS	intron_variant	MODIFIER	STPG2	487867	transcript	XR_002621949.1	pseudogene	6	n.769+27284T>C
32	20369072	A	G	PASS	intron_variant	MODIFIER	STPG2	487867	transcript	XM_022413475.1	protein_coding	6	c.753+27284T>C
32	20369072	A	G	PASS	intron_variant	MODIFIER	STPG2	487867	transcript	XR_002621952.1	pseudogene	6	n.769+27284T>C
32	20369072	A	G	PASS	intron_variant	MODIFIER	STPG2	487867	transcript	XM_022413476.1	protein_coding	6	c.753+27284T>C
32	20369072	A	G	PASS	intron_variant	MODIFIER	STPG2	487867	transcript	XR_002621958.1	pseudogene	6	n.769+27284T>C
32	20369072	A	G	PASS	intron_variant	MODIFIER	STPG2	487867	transcript	XM_022413477.1	protein_coding	6	c.753+27284T>C
32	20369072	A	G	PASS	intron_variant	MODIFIER	STPG2	487867	transcript	XR_002621953.1	pseudogene	6	n.769+27284T>C
32	20369072	A	G	PASS	intron_variant	MODIFIER	STPG2	487867	transcript	XR_002621957.1	pseudogene	6	n.769+27284T>C
32	20369072	A	G	PASS	intron_variant	MODIFIER	STPG2	487867	transcript	XR_002621950.1	pseudogene	6	n.769+27284T>C
32	20369072	A	G	PASS	intron_variant	MODIFIER	STPG2	487867	transcript	XR_002621956.1	pseudogene	6	n.769+27284T>C
32	20369072	A	G	PASS	intron_variant	MODIFIER	STPG2	487867	transcript	XM_022413480.1	protein_coding	6	c.753+27284T>C
32	20369072	A	G	PASS	intron_variant	MODIFIER	STPG2	487867	transcript	XM_022413474.1	protein_coding	6	c.753+27284T>C
32	20369072	A	G	PASS	intron_variant	MODIFIER	STPG2	487867	transcript	XM_014110067.2	protein_coding	6	c.753+27284T>C
32	20369072	A	G	PASS	intron_variant	MODIFIER	STPG2	487867	transcript	XM_022413478.1	protein_coding	6	c.753+27284T>C
32	20369072	A	G	PASS	intron_variant	MODIFIER	STPG2	487867	transcript	XM_022413479.1	protein_coding	6	c.753+27284T>C
32	20369072	A	G	PASS	intron_variant	MODIFIER	STPG2	487867	transcript	XM_022413482.1	protein_coding	6	c.753+27284T>C
32	20369072	A	G	PASS	intron_variant	MODIFIER	STPG2	487867	transcript	XR_002621959.1	pseudogene	6	n.769+27284T>C
32	20369072	A	G	PASS	intron_variant	MODIFIER	STPG2	487867	transcript	XM_022413481.1	protein_coding	6	c.753+27284T>C
32	20369072	A	G	PASS	intron_variant	MODIFIER	STPG2	487867	transcript	XR_002621961.1	pseudogene	6	n.769+27284T>C
32	20369072	A	G	PASS	intron_variant	MODIFIER	STPG2	487867	transcript	XM_022413483.1	protein_coding	6	c.753+27284T>C
32	21838236	A	ATT	PASS	upstream_gene_variant	MODIFIER	LAMTOR3	478492	transcript	XM_005639229.3	protein_coding	-1	c.-4295_-4294insAA
32	21838236	A	ATT	PASS	upstream_gene_variant	MODIFIER	LAMTOR3	478492	transcript	XM_022413535.1	protein_coding	-1	c.-4295_-4294insAA
32	21838236	A	ATT	PASS	upstream_gene_variant	MODIFIER	LAMTOR3	478492	transcript	XM_857268.5	protein_coding	-1	c.-4295_-4294insAA
32	21838236	A	ATT	PASS	downstream_gene_variant	MODIFIER	LOC111093676	111093676	transcript	XR_002622124.1	pseudogene	-1	n.*2718_*2719insTT
32	21838236	A	ATT	PASS	downstream_gene_variant	MODIFIER	DNAJB14	487875	transcript	XM_544997.6	protein_coding	-1	c.*7372_*7373insAA
32	21838236	A	ATT	PASS	downstream_gene_variant	MODIFIER	DNAJB14	487875	transcript	XM_022413467.1	protein_coding	-1	c.*7372_*7373insAA
32	21838236	A	ATT	PASS	intergenic_region	MODIFIER	LOC111093676-DNAJB14	111093676-487875	intergenic_region	111093676-487875		-1	n.21838236_21838237insTT
32	22300945	C	T	PASS	intron_variant	MODIFIER	EMCN	609940	transcript	XM_847292.5	protein_coding	1	c.71-16828G>A
32	22329943	CA	C	PASS	intergenic_region	MODIFIER	EMCN-LOC111093599	609940-111093599	intergenic_region	609940-111093599		-1	n.22329944delA
32	22329949	G	C	PASS	intergenic_region	MODIFIER	EMCN-LOC111093599	609940-111093599	intergenic_region	609940-111093599		-1	n.22329949G>C
32	22346160	A	T	PASS	intergenic_region	MODIFIER	EMCN-LOC111093599	609940-111093599	intergenic_region	609940-111093599		-1	n.22346160A>T
32	22386655	C	T	PASS	intergenic_region	MODIFIER	LOC111093599-LOC111093681	111093599-111093681	intergenic_region	111093599-111093681		-1	n.22386655C>T
32	22437496	G	C	PASS	intron_variant	MODIFIER	LOC111093680	111093680	transcript	XR_002622129.1	pseudogene	2	n.545+1929G>C
32	22460813	T	C	PASS	intergenic_region	MODIFIER	LOC111093680-PPP3CA	111093680-403486	intergenic_region	111093680-403486		-1	n.22460813T>C
32	22469224	G	A	PASS	intergenic_region	MODIFIER	LOC111093680-PPP3CA	111093680-403486	intergenic_region	111093680-403486		-1	n.22469224G>A
32	22505979	G	A	PASS	intergenic_region	MODIFIER	LOC111093680-PPP3CA	111093680-403486	intergenic_region	111093680-403486		-1	n.22505979G>A
32	22536652	G	A	PASS	intergenic_region	MODIFIER	LOC111093680-PPP3CA	111093680-403486	intergenic_region	111093680-403486		-1	n.22536652G>A
32	22538621	T	C	PASS	intergenic_region	MODIFIER	LOC111093680-PPP3CA	111093680-403486	intergenic_region	111093680-403486		-1	n.22538621T>C
32	22551719	T	C	PASS	intergenic_region	MODIFIER	LOC111093680-PPP3CA	111093680-403486	intergenic_region	111093680-403486		-1	n.22551719T>C
32	22553938	G	T	PASS	intergenic_region	MODIFIER	LOC111093680-PPP3CA	111093680-403486	intergenic_region	111093680-403486		-1	n.22553938G>T
32	22554050	C	A	PASS	intergenic_region	MODIFIER	LOC111093680-PPP3CA	111093680-403486	intergenic_region	111093680-403486		-1	n.22554050C>A
32	22555344	A	T	PASS	intergenic_region	MODIFIER	LOC111093680-PPP3CA	111093680-403486	intergenic_region	111093680-403486		-1	n.22555344A>T
32	22556596	G	GTGCTCA	PASS	intergenic_region	MODIFIER	LOC111093680-PPP3CA	111093680-403486	intergenic_region	111093680-403486		-1	n.22556596_22556597insTGCTCA
32	22578903	C	A	PASS	intergenic_region	MODIFIER	LOC111093680-PPP3CA	111093680-403486	intergenic_region	111093680-403486		-1	n.22578903C>A
32	22617975	G	A	PASS	intergenic_region	MODIFIER	LOC111093680-PPP3CA	111093680-403486	intergenic_region	111093680-403486		-1	n.22617975G>A
32	22623990	A	T	PASS	intergenic_region	MODIFIER	LOC111093680-PPP3CA	111093680-403486	intergenic_region	111093680-403486		-1	n.22623990A>T
32	22627256	A	G	PASS	intergenic_region	MODIFIER	LOC111093680-PPP3CA	111093680-403486	intergenic_region	111093680-403486		-1	n.22627256A>G
32	22663390	G	C	PASS	intergenic_region	MODIFIER	LOC111093680-PPP3CA	111093680-403486	intergenic_region	111093680-403486		-1	n.22663390G>C
32	22664198	A	AACTTCCC	PASS	intergenic_region	MODIFIER	LOC111093680-PPP3CA	111093680-403486	intergenic_region	111093680-403486		-1	n.22664198_22664199insACTTCCC
32	22672185	A	G	PASS	intergenic_region	MODIFIER	LOC111093680-PPP3CA	111093680-403486	intergenic_region	111093680-403486		-1	n.22672185A>G
32	22674107	C	A	PASS	intergenic_region	MODIFIER	LOC111093680-PPP3CA	111093680-403486	intergenic_region	111093680-403486		-1	n.22674107C>A
32	22676556	C	T	PASS	intergenic_region	MODIFIER	LOC111093680-PPP3CA	111093680-403486	intergenic_region	111093680-403486		-1	n.22676556C>T
32	22694656	A	G	PASS	intron_variant	MODIFIER	PPP3CA	403486	transcript	NM_001197096.1	protein_coding	12	c.1340-703T>C
32	22694656	A	G	PASS	intron_variant	MODIFIER	PPP3CA	403486	transcript	XM_014109883.1	protein_coding	11	c.1178-703T>C
32	22694656	A	G	PASS	intron_variant	MODIFIER	PPP3CA	403486	transcript	XM_005639041.2	protein_coding	12	c.1339+2145T>C
32	22694979	C	T	PASS	intron_variant	MODIFIER	PPP3CA	403486	transcript	NM_001197096.1	protein_coding	12	c.1340-1026G>A
32	22694979	C	T	PASS	intron_variant	MODIFIER	PPP3CA	403486	transcript	XM_014109883.1	protein_coding	11	c.1178-1026G>A
32	22694979	C	T	PASS	intron_variant	MODIFIER	PPP3CA	403486	transcript	XM_005639041.2	protein_coding	12	c.1339+1822G>A
32	22695088	C	T	PASS	intron_variant	MODIFIER	PPP3CA	403486	transcript	NM_001197096.1	protein_coding	12	c.1340-1135G>A
32	22695088	C	T	PASS	intron_variant	MODIFIER	PPP3CA	403486	transcript	XM_014109883.1	protein_coding	11	c.1178-1135G>A
32	22695088	C	T	PASS	intron_variant	MODIFIER	PPP3CA	403486	transcript	XM_005639041.2	protein_coding	12	c.1339+1713G>A
32	22695697	A	G	PASS	intron_variant	MODIFIER	PPP3CA	403486	transcript	NM_001197096.1	protein_coding	12	c.1339+1104T>C
32	22695697	A	G	PASS	intron_variant	MODIFIER	PPP3CA	403486	transcript	XM_014109883.1	protein_coding	11	c.1177+1104T>C
32	22695697	A	G	PASS	intron_variant	MODIFIER	PPP3CA	403486	transcript	XM_005639041.2	protein_coding	12	c.1339+1104T>C
32	22695741	C	T	PASS	intron_variant	MODIFIER	PPP3CA	403486	transcript	NM_001197096.1	protein_coding	12	c.1339+1060G>A
32	22695741	C	T	PASS	intron_variant	MODIFIER	PPP3CA	403486	transcript	XM_014109883.1	protein_coding	11	c.1177+1060G>A
32	22695741	C	T	PASS	intron_variant	MODIFIER	PPP3CA	403486	transcript	XM_005639041.2	protein_coding	12	c.1339+1060G>A
32	22696202	T	TA	PASS	intron_variant	MODIFIER	PPP3CA	403486	transcript	NM_001197096.1	protein_coding	12	c.1339+598_1339+599insT
32	22696202	T	TA	PASS	intron_variant	MODIFIER	PPP3CA	403486	transcript	XM_014109883.1	protein_coding	11	c.1177+598_1177+599insT
32	22696202	T	TA	PASS	intron_variant	MODIFIER	PPP3CA	403486	transcript	XM_005639041.2	protein_coding	12	c.1339+598_1339+599insT
32	22699782	A	G	PASS	intron_variant	MODIFIER	PPP3CA	403486	transcript	NM_001197096.1	protein_coding	11	c.1242-2884T>C
32	22699782	A	G	PASS	intron_variant	MODIFIER	PPP3CA	403486	transcript	XM_014109883.1	protein_coding	10	c.1080-2884T>C
32	22699782	A	G	PASS	intron_variant	MODIFIER	PPP3CA	403486	transcript	XM_005639041.2	protein_coding	11	c.1242-2884T>C
32	22711341	TTTTA	T	PASS	intron_variant	MODIFIER	PPP3CA	403486	transcript	NM_001197096.1	protein_coding	10	c.1157-7635_1157-7632delTAAA
32	22711341	TTTTA	T	PASS	intron_variant	MODIFIER	PPP3CA	403486	transcript	XM_014109883.1	protein_coding	9	c.995-7635_995-7632delTAAA
32	22711341	TTTTA	T	PASS	intron_variant	MODIFIER	PPP3CA	403486	transcript	XM_005639041.2	protein_coding	10	c.1157-7635_1157-7632delTAAA
32	22764146	T	C	PASS	intron_variant	MODIFIER	PPP3CA	403486	transcript	NM_001197096.1	protein_coding	3	c.384+3457A>G
32	22764146	T	C	PASS	intron_variant	MODIFIER	PPP3CA	403486	transcript	XM_014109883.1	protein_coding	2	c.222+3457A>G
32	22764146	T	C	PASS	intron_variant	MODIFIER	PPP3CA	403486	transcript	XM_005639041.2	protein_coding	3	c.384+3457A>G
32	22840952	A	C	PASS	intron_variant	MODIFIER	PPP3CA	403486	transcript	NM_001197096.1	protein_coding	2	c.259+7447T>G
32	22840952	A	C	PASS	intron_variant	MODIFIER	PPP3CA	403486	transcript	XM_005639041.2	protein_coding	2	c.259+7447T>G
32	22899349	G	A	PASS	intron_variant	MODIFIER	PPP3CA	403486	transcript	NM_001197096.1	protein_coding	1	c.59-50750C>T
32	22899349	G	A	PASS	intron_variant	MODIFIER	PPP3CA	403486	transcript	XM_005639041.2	protein_coding	1	c.59-50750C>T
32	22905534	T	TA	PASS	intron_variant	MODIFIER	PPP3CA	403486	transcript	NM_001197096.1	protein_coding	1	c.59-56936_59-56935insT
[truncated: 1,619 more rows]

## Sheet: Private heterozygous variants
Table S2. Private variants in the sequenced dog affected with congenital muscular dystrophy. Private variants were obtained by filtering all variants that were present at least once in 795 control genomes. This resulted in 1,476 homozygous and 8,957 heterozygous private variants for the affected dog. Please note that variants are listed multiple times, if they have predicted effects on more than …
#CHROM	POS	REF	ALT	FILTER	EFFECT	IMPACT	GENE	GENEID	FEATURE	FEATUREID	BIOTYPE	RANK	HGVS_C	HGVS_P
1	628971	T	C	PASS	intron_variant	MODIFIER	ADNP2	100686027	transcript	XM_005615273.3	protein_coding	2	c.-13-3812A>G
1	628971	T	C	PASS	intron_variant	MODIFIER	ADNP2	100686027	transcript	XM_014119808.2	protein_coding	2	c.-13-3812A>G
1	628971	T	C	PASS	intron_variant	MODIFIER	ADNP2	100686027	transcript	XM_014119832.2	protein_coding	1	c.-13-3812A>G
1	863437	T	A	PASS	intron_variant	MODIFIER	KCNG2	607004	transcript	XM_022426692.1	protein_coding	1	c.-211+2487A>T
1	945098	T	G	PASS	intron_variant	MODIFIER	CTDP1	476158	transcript	XM_022408189.1	protein_coding	1	c.305+335A>C
1	945098	T	G	PASS	intron_variant	MODIFIER	CTDP1	476158	transcript	XM_005615279.3	protein_coding	1	c.305+335A>C
1	945098	T	G	PASS	intron_variant	MODIFIER	CTDP1	476158	transcript	XM_533365.5	protein_coding	1	c.305+335A>C
1	945098	T	G	PASS	intron_variant	MODIFIER	CTDP1	476158	transcript	XM_022408223.1	protein_coding	1	c.-44+872A>C
1	945098	T	G	PASS	intron_variant	MODIFIER	CTDP1	476158	transcript	XM_022408234.1	protein_coding	1	c.305+335A>C
1	945098	T	G	PASS	intron_variant	MODIFIER	CTDP1	476158	transcript	XM_005615285.3	protein_coding	1	c.305+335A>C
1	945098	T	G	PASS	intron_variant	MODIFIER	CTDP1	476158	transcript	XM_005615282.3	protein_coding	1	c.305+335A>C
1	963112	C	T	PASS	non_coding_transcript_exon_variant	MODIFIER	LOC111091841	111091841	transcript	XR_002617984.1	pseudogene	4	n.2601G>A
1	1671917	G	A	PASS	intergenic_region	MODIFIER	LOC111092029-LOC102155992	111092029-102155992	intergenic_region	111092029-102155992		-1	n.1671917G>A
1	2022907	AGT	A	PASS	intergenic_region	MODIFIER	LOC111090560-LOC111092037	111090560-111092037	intergenic_region	111090560-111092037		-1	n.2022908_2022909delGT
1	2134308	T	G	PASS	intergenic_region	MODIFIER	LOC111090560-LOC111092037	111090560-111092037	intergenic_region	111090560-111092037		-1	n.2134308T>G
1	2631438	G	A	PASS	intergenic_region	MODIFIER	LOC111099015-GALR1	111099015-483928	intergenic_region	111099015-483928		-1	n.2631438G>A
1	2836722	G	A	PASS	intergenic_region	MODIFIER	LOC106559928-MBP	106559928-476160	intergenic_region	106559928-476160		-1	n.2836722G>A
1	4135376	T	TCGGCAGTCGGCAGTC	PASS	intergenic_region	MODIFIER	LOC111092546-TSHZ1	111092546-102152070	intergenic_region	111092546-102152070		-1	n.4135376_4135377insCGGCAGTCGGCAGTC
1	4557506	G	A	PASS	intron_variant	MODIFIER	ZNF407	476164	transcript	XM_533370.6	protein_coding	8	c.5428+2800C>T
1	4557506	G	A	PASS	intron_variant	MODIFIER	ZNF407	476164	transcript	XM_005615309.3	protein_coding	8	c.5428+2800C>T
1	4557506	G	A	PASS	intron_variant	MODIFIER	ZNF407	476164	transcript	XM_022410612.1	protein_coding	8	c.5428+2800C>T
1	4557506	G	A	PASS	intron_variant	MODIFIER	ZNF407	476164	transcript	XM_005615311.3	protein_coding	8	c.5428+2800C>T
1	4704407	C	T	PASS	intron_variant	MODIFIER	ZNF407	476164	transcript	XM_533370.6	protein_coding	3	c.4803-6107G>A
1	4704407	C	T	PASS	intron_variant	MODIFIER	ZNF407	476164	transcript	XM_005615309.3	protein_coding	3	c.4803-6107G>A
1	4704407	C	T	PASS	intron_variant	MODIFIER	ZNF407	476164	transcript	XM_022410612.1	protein_coding	3	c.4803-6107G>A
1	4704407	C	T	PASS	intron_variant	MODIFIER	ZNF407	476164	transcript	XM_005615311.3	protein_coding	3	c.4803-6107G>A
1	4704407	C	T	PASS	intron_variant	MODIFIER	ZNF407	476164	transcript	XM_022410708.1	protein_coding	3	c.4803-6107G>A
1	4704407	C	T	PASS	intron_variant	MODIFIER	ZNF407	476164	transcript	XM_022410737.1	protein_coding	3	c.4803-6107G>A
1	4704407	C	T	PASS	intron_variant	MODIFIER	ZNF407	476164	transcript	XM_005615312.3	protein_coding	3	c.4803-6107G>A
1	4903293	C	A	QD2	upstream_gene_variant	MODIFIER	CNDP1	476165	transcript	XM_005615308.3	protein_coding	-1	c.-5653G>T
1	4903293	C	A	QD2	intron_variant	MODIFIER	CNDP1	476165	transcript	XM_005615307.3	protein_coding	1	c.25-5611G>T
1	4976866	T	C	PASS	intron_variant	MODIFIER	FAM69C	608630	transcript	XM_005615664.3	protein_coding	6	c.1564-959T>C
1	5140679	TCCCACAGA	T	QD2	intergenic_region	MODIFIER	CYB5A-TIMM21	476167-476170	intergenic_region	476167-476170		-1	n.5140680_5140687delCCCACAGA
1	5212392	C	T	PASS	intron_variant	MODIFIER	FBXO15	100685224	transcript	XM_014121901.2	protein_coding	8	c.1147+9790C>T
1	5212392	C	T	PASS	intron_variant	MODIFIER	FBXO15	100685224	transcript	XM_014121939.2	protein_coding	8	c.1147+9790C>T
1	5212392	C	T	PASS	intron_variant	MODIFIER	FBXO15	100685224	transcript	XR_002620388.1	pseudogene	8	n.1166-8291C>T
1	5212392	C	T	PASS	intron_variant	MODIFIER	FBXO15	100685224	transcript	XM_014122019.2	protein_coding	6	c.937+9790C>T
1	5212392	C	T	PASS	intron_variant	MODIFIER	FBXO15	100685224	transcript	XM_014121971.2	protein_coding	6	c.921+12389C>T
1	5212392	C	T	PASS	intron_variant	MODIFIER	FBXO15	100685224	transcript	XM_022411590.1	protein_coding	8	c.910+9790C>T
1	5212392	C	T	PASS	intron_variant	MODIFIER	FBXO15	100685224	transcript	XM_022411536.1	protein_coding	8	c.910+9790C>T
1	6598758	AT	A	PASS	intergenic_region	MODIFIER	CBLN2-LOC100856140	483936-100856140	intergenic_region	483936-100856140		-1	n.6598759delT
1	6834446	G	C	PASS	intergenic_region	MODIFIER	LOC100856140-LOC100685678	100856140-100685678	intergenic_region	100856140-100685678		-1	n.6834446G>C
1	6862589	C	T	PASS	intergenic_region	MODIFIER	LOC100685678-LOC100685755	100685678-100685755	intergenic_region	100685678-100685755		-1	n.6862589C>T
1	7687868	GAAA	G	PASS	upstream_gene_variant	MODIFIER	LOC111090580	111090580	transcript	XR_002615222.1	pseudogene	-1	n.-56_-54delAAA
1	7687868	GAAA	G	PASS	intron_variant	MODIFIER	LOC111090580	111090580	transcript	XR_002615217.1	pseudogene	1	n.281+2298_281+2300delAAA
1	7687868	GAAA	G	PASS	intron_variant	MODIFIER	LOC111090580	111090580	transcript	XR_002615221.1	pseudogene	1	n.44+2585_44+2587delAAA
1	7687868	GAAA	G	PASS	intron_variant	MODIFIER	LOC111090580	111090580	transcript	XR_002615218.1	pseudogene	2	n.104+2298_104+2300delAAA
1	7687880	AG	A	PASS	upstream_gene_variant	MODIFIER	LOC111090580	111090580	transcript	XR_002615222.1	pseudogene	-1	n.-44delG
1	7687880	AG	A	PASS	intron_variant	MODIFIER	LOC111090580	111090580	transcript	XR_002615217.1	pseudogene	1	n.281+2310delG
1	7687880	AG	A	PASS	intron_variant	MODIFIER	LOC111090580	111090580	transcript	XR_002615221.1	pseudogene	1	n.44+2597delG
1	7687880	AG	A	PASS	intron_variant	MODIFIER	LOC111090580	111090580	transcript	XR_002615218.1	pseudogene	2	n.104+2310delG
1	7687884	GAAAA	G	PASS	upstream_gene_variant	MODIFIER	LOC111090580	111090580	transcript	XR_002615222.1	pseudogene	-1	n.-40_-37delAAAA
1	7687884	GAAAA	G	PASS	intron_variant	MODIFIER	LOC111090580	111090580	transcript	XR_002615217.1	pseudogene	1	n.281+2314_281+2317delAAAA
1	7687884	GAAAA	G	PASS	intron_variant	MODIFIER	LOC111090580	111090580	transcript	XR_002615221.1	pseudogene	1	n.44+2601_44+2604delAAAA
1	7687884	GAAAA	G	PASS	intron_variant	MODIFIER	LOC111090580	111090580	transcript	XR_002615218.1	pseudogene	2	n.104+2314_104+2317delAAAA
1	7687899	AAAG	A	PASS	upstream_gene_variant	MODIFIER	LOC111090580	111090580	transcript	XR_002615222.1	pseudogene	-1	n.-25_-23delAAG
1	7687899	AAAG	A	PASS	intron_variant	MODIFIER	LOC111090580	111090580	transcript	XR_002615217.1	pseudogene	1	n.281+2329_281+2331delAAG
1	7687899	AAAG	A	PASS	intron_variant	MODIFIER	LOC111090580	111090580	transcript	XR_002615221.1	pseudogene	1	n.44+2616_44+2618delAAG
1	7687899	AAAG	A	PASS	intron_variant	MODIFIER	LOC111090580	111090580	transcript	XR_002615218.1	pseudogene	2	n.104+2329_104+2331delAAG
1	7687906	GAAAA	G	PASS	upstream_gene_variant	MODIFIER	LOC111090580	111090580	transcript	XR_002615222.1	pseudogene	-1	n.-18_-15delAAAA
1	7687906	GAAAA	G	PASS	intron_variant	MODIFIER	LOC111090580	111090580	transcript	XR_002615217.1	pseudogene	1	n.281+2336_281+2339delAAAA
1	7687906	GAAAA	G	PASS	intron_variant	MODIFIER	LOC111090580	111090580	transcript	XR_002615221.1	pseudogene	1	n.44+2623_44+2626delAAAA
1	7687906	GAAAA	G	PASS	intron_variant	MODIFIER	LOC111090580	111090580	transcript	XR_002615218.1	pseudogene	2	n.104+2336_104+2339delAAAA
1	7687916	A	G	PASS	upstream_gene_variant	MODIFIER	LOC111090580	111090580	transcript	XR_002615222.1	pseudogene	-1	n.-9A>G
1	7687916	A	G	PASS	intron_variant	MODIFIER	LOC111090580	111090580	transcript	XR_002615217.1	pseudogene	1	n.281+2345A>G
1	7687916	A	G	PASS	intron_variant	MODIFIER	LOC111090580	111090580	transcript	XR_002615221.1	pseudogene	1	n.44+2632A>G
1	7687916	A	G	PASS	intron_variant	MODIFIER	LOC111090580	111090580	transcript	XR_002615218.1	pseudogene	2	n.104+2345A>G
1	7687926	GA	G	PASS	intron_variant	MODIFIER	LOC111090580	111090580	transcript	XR_002615217.1	pseudogene	1	n.281+2357delA
1	7687926	GA	G	PASS	intron_variant	MODIFIER	LOC111090580	111090580	transcript	XR_002615221.1	pseudogene	1	n.44+2644delA
1	7687926	GA	G	PASS	intron_variant	MODIFIER	LOC111090580	111090580	transcript	XR_002615218.1	pseudogene	2	n.104+2357delA
1	7687926	GA	G	PASS	non_coding_transcript_exon_variant	MODIFIER	LOC111090580	111090580	transcript	XR_002615222.1	pseudogene	1	n.4delA
1	9505816	A	G	PASS	intergenic_region	MODIFIER	TMX3-LOC111090592	476176-111090592	intergenic_region	476176-111090592		-1	n.9505816A>G
1	9640582	TTCTTTCCTTG	T	PASS	intergenic_region	MODIFIER	TMX3-LOC111090592	476176-111090592	intergenic_region	476176-111090592		-1	n.9640583_9640592delTCTTTCCTTG
1	10000127	A	G	PASS	intergenic_region	MODIFIER	LOC111090592-LOC483943	111090592-483943	intergenic_region	111090592-483943		-1	n.10000127A>G
1	10013272	G	A	PASS	intergenic_region	MODIFIER	LOC111090592-LOC483943	111090592-483943	intergenic_region	111090592-483943		-1	n.10013272G>A
1	10731649	A	AG	PASS	intergenic_region	MODIFIER	LOC483947-LOC100686966	483947-100686966	intergenic_region	483947-100686966		-1	n.10731649_10731650insG
1	11431438	T	TTTTTTTTTTTTTTTTTTTTTTTTAATTTTTTATTTATTTATG	PASS	intergenic_region	MODIFIER	LOC102154255-LOC111090599	102154255-111090599	intergenic_region	102154255-111090599		-1	n.11431438_11431439insTTTTTTTTTTTTTTTTTTTTTTTAATTTTTTATTTATTTATG
1	11997283	A	G	PASS	intergenic_region	MODIFIER	LOC111093733-LOC111093764	111093733-111093764	intergenic_region	111093733-111093764		-1	n.11997283A>G
1	12337450	C	A	PASS	intergenic_region	MODIFIER	LOC111093733-LOC111093764	111093733-111093764	intergenic_region	111093733-111093764		-1	n.12337450C>A
1	13654606	C	T	PASS	intron_variant	MODIFIER	VPS4B	607306	transcript	XM_005615345.3	protein_coding	4	c.364+1261C>T
1	13654606	C	T	PASS	intron_variant	MODIFIER	VPS4B	607306	transcript	XM_843719.5	protein_coding	4	c.364+1261C>T
1	14385782	T	C	PASS	intron_variant	MODIFIER	ZCCHC2	476180	transcript	XM_022404738.1	protein_coding	1	c.145-7072A>G
1	14474996	A	C	PASS	intergenic_region	MODIFIER	LOC111094618-TNFRSF11A	111094618-483957	intergenic_region	111094618-483957		-1	n.14474996A>C
1	17314323	G	A	PASS	intergenic_region	MODIFIER	ZNF532-LOC106557891	476187-106557891	intergenic_region	476187-106557891		-1	n.17314323G>A
1	17607608	C	T	PASS	intergenic_region	MODIFIER	LOC111095114-NEDD4L	111095114-476189	intergenic_region	111095114-476189		-1	n.17607608C>T
1	17713505	A	G	PASS	intron_variant	MODIFIER	NEDD4L	476189	transcript	XM_014108785.2	protein_coding	4	c.199-2770T>C
1	17713505	A	G	PASS	intron_variant	MODIFIER	NEDD4L	476189	transcript	XM_014108939.2	protein_coding	1	c.-66-2770T>C
1	17713505	A	G	PASS	intron_variant	MODIFIER	NEDD4L	476189	transcript	XM_014108971.2	protein_coding	3	c.-66-2770T>C
1	17713505	A	G	PASS	intron_variant	MODIFIER	NEDD4L	476189	transcript	XM_022416697.1	protein_coding	4	c.70-2770T>C
1	17713505	A	G	PASS	intron_variant	MODIFIER	NEDD4L	476189	transcript	XM_005615370.3	protein_coding	4	c.199-2770T>C
1	17713505	A	G	PASS	intron_variant	MODIFIER	NEDD4L	476189	transcript	XM_005615369.3	protein_coding	4	c.199-2770T>C
1	17713505	A	G	PASS	intron_variant	MODIFIER	NEDD4L	476189	transcript	XM_005615368.3	protein_coding	4	c.199-2770T>C
1	17713505	A	G	PASS	intron_variant	MODIFIER	NEDD4L	476189	transcript	XM_005615375.2	protein_coding	4	c.-66-2770T>C
1	17713505	A	G	PASS	intron_variant	MODIFIER	NEDD4L	476189	transcript	XM_014109014.1	protein_coding	4	c.-66-2770T>C
1	17713505	A	G	PASS	intron_variant	MODIFIER	NEDD4L	476189	transcript	XM_533393.5	protein_coding	4	c.-66-2770T>C
1	18575712	CTTTAT	C	PASS	intergenic_region	MODIFIER	ST8SIA3-WDR7	612940-476191	intergenic_region	612940-476191		-1	n.18575713_18575717delTTTAT
1	18658549	C	T	PASS	intergenic_region	MODIFIER	ST8SIA3-WDR7	612940-476191	intergenic_region	612940-476191		-1	n.18658549C>T
1	19143276	G	C	PASS	upstream_gene_variant	MODIFIER	WDR7	476191	transcript	XM_022416730.1	protein_coding	-1	c.-2555C>G
1	19143276	G	C	PASS	intron_variant	MODIFIER	WDR7	476191	transcript	XM_005615377.3	protein_coding	2	c.-100+832C>G
1	19143276	G	C	PASS	intron_variant	MODIFIER	WDR7	476191	transcript	XM_005615379.3	protein_coding	2	c.-14+832C>G
1	19143276	G	C	PASS	intron_variant	MODIFIER	WDR7	476191	transcript	XM_005615380.3	protein_coding	2	c.-100+832C>G
1	19143276	G	C	PASS	intron_variant	MODIFIER	WDR7	476191	transcript	XM_022416736.1	protein_coding	2	c.-100+832C>G
1	19143276	G	C	PASS	intron_variant	MODIFIER	WDR7	476191	transcript	XM_022416737.1	protein_coding	2	c.-100+832C>G
1	20321301	G	A	PASS	intron_variant	MODIFIER	TCF4	403949	transcript	NM_001003268.1	protein_coding	7	c.474+28566G>A
1	20692488	A	G	PASS	upstream_gene_variant	MODIFIER	LOC111095166	111095166	transcript	XR_002624964.1	pseudogene	-1	n.-3742T>C
1	20692488	A	G	PASS	downstream_gene_variant	MODIFIER	CCDC68	483973	transcript	XM_005615381.3	protein_coding	-1	c.*4753A>G
1	20692488	A	G	PASS	downstream_gene_variant	MODIFIER	RAB27B	483974	transcript	XM_005615384.3	protein_coding	-1	c.*8698T>C
1	20692488	A	G	PASS	downstream_gene_variant	MODIFIER	CCDC68	483973	transcript	XM_005615382.3	protein_coding	-1	c.*4753A>G
1	20692488	A	G	PASS	downstream_gene_variant	MODIFIER	RAB27B	483974	transcript	XM_005615385.2	protein_coding	-1	c.*8698T>C
1	20692488	A	G	PASS	downstream_gene_variant	MODIFIER	RAB27B	483974	transcript	XM_541092.4	protein_coding	-1	c.*8698T>C
1	20692488	A	G	PASS	intergenic_region	MODIFIER	LOC111095166-RAB27B	111095166-483974	intergenic_region	111095166-483974		-1	n.20692488A>G
1	21458565	G	A	PASS	upstream_gene_variant	MODIFIER	LOC106559491	106559491	transcript	106559491	pseudogene	-1	n.-4022G>A
1	21458565	G	A	PASS	intergenic_region	MODIFIER	MBD2-LOC106559491	483975-106559491	intergenic_region	483975-106559491		-1	n.21458565G>A
1	21602518	C	T	PASS	intergenic_region	MODIFIER	LOC102154621-DCC	102154621-483976	intergenic_region	102154621-483976		-1	n.21602518C>T
1	21781826	C	A	PASS	intergenic_region	MODIFIER	LOC102154621-DCC	102154621-483976	intergenic_region	102154621-483976		-1	n.21781826C>A
1	22379694	GTC	G	PASS	intron_variant	MODIFIER	DCC	483976	transcript	XM_014110275.2	protein_coding	1	c.260-1102_260-1101delGA
1	22379694	GTC	G	PASS	intron_variant	MODIFIER	DCC	483976	transcript	XM_022416893.1	protein_coding	1	c.-44-1102_-44-1101delGA
1	22379694	GTC	G	PASS	intron_variant	MODIFIER	DCC	483976	transcript	XM_014110301.2	protein_coding	1	c.-44-1102_-44-1101delGA
1	22693479	C	A	QD2	intergenic_region	MODIFIER	DCC-LOC111090624	483976-111090624	intergenic_region	483976-111090624		-1	n.22693479C>A
1	24874037	T	TAAAAAAAAAAAAA	PASS	intron_variant	MODIFIER	LDLRAD4	483983	transcript	XM_005615405.3	protein_coding	2	c.-428+7545_-428+7546insTTTTTTTTTTTTT
1	24874037	T	TAAAAAAAAAAAAA	PASS	intron_variant	MODIFIER	LDLRAD4	483983	transcript	XM_022416999.1	protein_coding	2	c.-428+7545_-428+7546insTTTTTTTTTTTTT
1	24874037	T	TAAAAAAAAAAAAA	PASS	intron_variant	MODIFIER	LDLRAD4	483983	transcript	XM_022417023.1	protein_coding	2	c.-192+7545_-192+7546insTTTTTTTTTTTTT
1	24874037	T	TAAAAAAAAAAAAA	PASS	intron_variant	MODIFIER	LDLRAD4	483983	transcript	XM_022417000.1	protein_coding	2	c.-428+7545_-428+7546insTTTTTTTTTTTTT
1	24874037	T	TAAAAAAAAAAAAA	PASS	intron_variant	MODIFIER	LDLRAD4	483983	transcript	XM_005615414.3	protein_coding	2	c.-192+7545_-192+7546insTTTTTTTTTTTTT
1	24874037	T	TAAAAAAAAAAAAA	PASS	intron_variant	MODIFIER	LDLRAD4	483983	transcript	XM_005615406.3	protein_coding	2	c.-505+7545_-505+7546insTTTTTTTTTTTTT
1	24874037	T	TAAAAAAAAAAAAA	PASS	intron_variant	MODIFIER	LDLRAD4	483983	transcript	XM_022417018.1	protein_coding	2	c.-192+7545_-192+7546insTTTTTTTTTTTTT
1	24874037	T	TAAAAAAAAAAAAA	PASS	intron_variant	MODIFIER	LDLRAD4	483983	transcript	XM_005615412.3	protein_coding	2	c.-265+7545_-265+7546insTTTTTTTTTTTTT
1	24874037	T	TAAAAAAAAAAAAA	PASS	intron_variant	MODIFIER	LDLRAD4	483983	transcript	XM_005615413.3	protein_coding	2	c.-256+7545_-256+7546insTTTTTTTTTTTTT
1	24874041	G	A	PASS	intron_variant	MODIFIER	LDLRAD4	483983	transcript	XM_005615405.3	protein_coding	2	c.-428+7542C>T
1	24874041	G	A	PASS	intron_variant	MODIFIER	LDLRAD4	483983	transcript	XM_022416999.1	protein_coding	2	c.-428+7542C>T
1	24874041	G	A	PASS	intron_variant	MODIFIER	LDLRAD4	483983	transcript	XM_022417023.1	protein_coding	2	c.-192+7542C>T
1	24874041	G	A	PASS	intron_variant	MODIFIER	LDLRAD4	483983	transcript	XM_022417000.1	protein_coding	2	c.-428+7542C>T
1	24874041	G	A	PASS	intron_variant	MODIFIER	LDLRAD4	483983	transcript	XM_005615414.3	protein_coding	2	c.-192+7542C>T
1	24874041	G	A	PASS	intron_variant	MODIFIER	LDLRAD4	483983	transcript	XM_005615406.3	protein_coding	2	c.-505+7542C>T
1	24874041	G	A	PASS	intron_variant	MODIFIER	LDLRAD4	483983	transcript	XM_022417018.1	protein_coding	2	c.-192+7542C>T
1	24874041	G	A	PASS	intron_variant	MODIFIER	LDLRAD4	483983	transcript	XM_005615412.3	protein_coding	2	c.-265+7542C>T
1	24874041	G	A	PASS	intron_variant	MODIFIER	LDLRAD4	483983	transcript	XM_005615413.3	protein_coding	2	c.-256+7542C>T
1	24874043	T	A	PASS	intron_variant	MODIFIER	LDLRAD4	483983	transcript	XM_005615405.3	protein_coding	2	c.-428+7540A>T
1	24874043	T	A	PASS	intron_variant	MODIFIER	LDLRAD4	483983	transcript	XM_022416999.1	protein_coding	2	c.-428+7540A>T
1	24874043	T	A	PASS	intron_variant	MODIFIER	LDLRAD4	483983	transcript	XM_022417023.1	protein_coding	2	c.-192+7540A>T
1	24874043	T	A	PASS	intron_variant	MODIFIER	LDLRAD4	483983	transcript	XM_022417000.1	protein_coding	2	c.-428+7540A>T
1	24874043	T	A	PASS	intron_variant	MODIFIER	LDLRAD4	483983	transcript	XM_005615414.3	protein_coding	2	c.-192+7540A>T
1	24874043	T	A	PASS	intron_variant	MODIFIER	LDLRAD4	483983	transcript	XM_005615406.3	protein_coding	2	c.-505+7540A>T
1	24874043	T	A	PASS	intron_variant	MODIFIER	LDLRAD4	483983	transcript	XM_022417018.1	protein_coding	2	c.-192+7540A>T
1	24874043	T	A	PASS	intron_variant	MODIFIER	LDLRAD4	483983	transcript	XM_005615412.3	protein_coding	2	c.-265+7540A>T
1	24874043	T	A	PASS	intron_variant	MODIFIER	LDLRAD4	483983	transcript	XM_005615413.3	protein_coding	2	c.-256+7540A>T
1	28006721	GA	G	PASS	intron_variant	MODIFIER	AHI1	476212	transcript	XM_005615436.3	protein_coding	26	c.*31+1414delT
1	28006721	GA	G	PASS	intron_variant	MODIFIER	AHI1	476212	transcript	XR_002625430.1	pseudogene	26	n.3849+1414delT
1	28006721	GA	G	PASS	intron_variant	MODIFIER	AHI1	476212	transcript	XM_005615440.3	protein_coding	26	c.*31+1414delT
1	28006721	GA	G	PASS	intron_variant	MODIFIER	AHI1	476212	transcript	XM_022417312.1	protein_coding	25	c.*31+1414delT
1	28006721	GA	G	PASS	intron_variant	MODIFIER	AHI1	476212	transcript	XR_001315736.2	pseudogene	26	n.3850+1414delT
1	28006721	GA	G	PASS	intron_variant	MODIFIER	AHI1	476212	transcript	XM_022417299.1	protein_coding	27	c.*31+1414delT
1	28006721	GA	G	PASS	intron_variant	MODIFIER	AHI1	476212	transcript	XM_022417306.1	protein_coding	26	c.*31+1414delT
1	28006721	GA	G	PASS	intron_variant	MODIFIER	AHI1	476212	transcript	XM_022417286.1	protein_coding	26	c.*31+1414delT
1	28006721	GA	G	PASS	intron_variant	MODIFIER	AHI1	476212	transcript	XM_022417294.1	protein_coding	26	c.*31+1414delT
1	28006721	GA	G	PASS	intron_variant	MODIFIER	AHI1	476212	transcript	XM_022417308.1	protein_coding	26	c.*31+1414delT
1	29505452	C	T	PASS	downstream_gene_variant	MODIFIER	IL20RA	484002	transcript	XM_005615449.3	protein_coding	-1	c.*1237G>A
1	29505452	C	T	PASS	downstream_gene_variant	MODIFIER	IL20RA	484002	transcript	XM_022417410.1	protein_coding	-1	c.*1237G>A
1	29505452	C	T	PASS	downstream_gene_variant	MODIFIER	IL20RA	484002	transcript	XM_541119.6	protein_coding	-1	c.*1237G>A
1	29505452	C	T	PASS	intergenic_region	MODIFIER	LOC100856045-IL20RA	100856045-484002	intergenic_region	100856045-484002		-1	n.29505452C>T
1	29606228	A	G	PASS	downstream_gene_variant	MODIFIER	IL22RA2	100856046	transcript	XM_014112310.2	protein_coding	-1	c.*5494T>C
1	29606228	A	G	PASS	intergenic_region	MODIFIER	LOC111090644-IL22RA2	111090644-100856046	intergenic_region	111090644-100856046		-1	n.29606228A>G
1	29623193	TAC	T	PASS	intron_variant	MODIFIER	IL22RA2	100856046	transcript	XM_014112310.2	protein_coding	3	c.376+2088_376+2089delGT
1	29623193	TAC	T	PASS	intron_variant	MODIFIER	IL22RA2	100856046	transcript	XM_005615450.3	protein_coding	3	c.376+2088_376+2089delGT
1	29674803	CTG	C	PASS	intergenic_region	MODIFIER	IFNGR1-LOC102155165	100856077-102155165	intergenic_region	100856077-102155165		-1	n.29674804_29674805delTG
1	29821996	C	G	PASS	intergenic_region	MODIFIER	LOC111090647-LOC100685599	111090647-100685599	intergenic_region	111090647-100685599		-1	n.29821996C>G
1	30416292	A	T	PASS	downstream_gene_variant	MODIFIER	PERP	476218	transcript	XM_533423.5	protein_coding	-1	c.*3824T>A
1	30416292	A	T	PASS	intergenic_region	MODIFIER	LOC111090653-PERP	111090653-476218	intergenic_region	111090653-476218		-1	n.30416292A>T
1	31515130	T	G	PASS	intergenic_region	MODIFIER	TXLNB-CITED2	476224-484010	intergenic_region	476224-484010		-1	n.31515130T>G
1	32124351	T	C	PASS	intergenic_region	MODIFIER	LOC111090654-LOC611622	111090654-611622	intergenic_region	111090654-611622		-1	n.32124351T>C
1	32589757	T	G	PASS	upstream_gene_variant	MODIFIER	LOC106558612	106558612	transcript	XR_001315850.2	pseudogene	-1	n.-82T>G
1	32589757	T	G	PASS	intergenic_region	MODIFIER	LOC106558957-LOC106558612	106558957-106558612	intergenic_region	106558957-106558612		-1	n.32589757T>G
1	32608377	CTTTT	C	PASS	intron_variant	MODIFIER	LOC106558612	106558612	transcript	XR_001315850.2	pseudogene	2	n.249-374_249-371delTTTT
1	32608377	CTTTT	C	PASS	intron_variant	MODIFIER	LOC102157010	102157010	transcript	XR_291244.3	pseudogene	4	n.376+1434_376+1437delAAAA
1	32608377	CTTTT	C	PASS	intron_variant	MODIFIER	LOC102157010	102157010	transcript	XR_001315846.2	pseudogene	3	n.164+1434_164+1437delAAAA
1	32756093	G	A	PASS	intergenic_region	MODIFIER	LOC102157010-LOC100686429	102157010-100686429	intergenic_region	102157010-100686429		-1	n.32756093G>A
1	32996021	G	GTA	PASS	intergenic_region	MODIFIER	LOC100686429-LOC102157053	100686429-102157053	intergenic_region	100686429-102157053		-1	n.32996021_32996022insTA
1	33010628	CT	C	PASS	intergenic_region	MODIFIER	LOC100686429-LOC102157053	100686429-102157053	intergenic_region	100686429-102157053		-1	n.33010629delT
1	33212877	A	AAAGAAAGAAAGAAAGAAAGAAAGAAAGAAAGAAAGAAAGAAAGAAAG	PASS	intron_variant	MODIFIER	LOC102157053	102157053	transcript	XR_001317450.2	pseudogene	4	n.434+29578_434+29579insCTTTCTTTCTTTCTTTCTTTCTTTCTTTCTTTCTTTCTTTCTTTCTT
1	33212877	A	AAAGAAAGAAAGAAAGAAAGAAAGAAAGAAAGAAAGAAAGAAAGAAAG	PASS	intron_variant	MODIFIER	LOC102157053	102157053	transcript	XR_291245.3	pseudogene	4	n.434+29578_434+29579insCTTTCTTTCTTTCTTTCTTTCTTTCTTTCTTTCTTTCTTTCTTTCTT
1	33300533	AGTGGATATATATATATATATATATATATATATACATAT	A	PASS	intergenic_region	MODIFIER	LOC102157053-NMBR	102157053-611644	intergenic_region	102157053-611644		-1	n.33300534_33300571delGTGGATATATATATATATATATATATATATATACATAT
1	33376208	A	C	QD2	intergenic_region	MODIFIER	LOC102157053-NMBR	102157053-611644	intergenic_region	102157053-611644		-1	n.33376208A>C
1	34151359	A	AATACATAAATAC	PASS	intergenic_region	MODIFIER	ADGRG6-LOC100686509	484013-100686509	intergenic_region	484013-100686509		-1	n.34151359_34151360insATACATAAATAC
1	34711607	T	C	PASS	intron_variant	MODIFIER	AIG1	611677	transcript	XM_849376.5	protein_coding	2	c.297+14664T>C
1	34711607	T	C	PASS	intron_variant	MODIFIER	AIG1	611677	transcript	XM_014112466.2	protein_coding	2	c.297+14664T>C
1	34711607	T	C	PASS	intron_variant	MODIFIER	AIG1	611677	transcript	XM_014112471.2	protein_coding	2	c.297+14664T>C
1	34711607	T	C	PASS	intron_variant	MODIFIER	AIG1	611677	transcript	XM_014112467.2	protein_coding	2	c.297+14664T>C
1	34711607	T	C	PASS	intron_variant	MODIFIER	AIG1	611677	transcript	XR_002625837.1	pseudogene	2	n.340+14664T>C
1	34711607	T	C	PASS	intron_variant	MODIFIER	AIG1	611677	transcript	XM_005615464.3	protein_coding	2	c.297+14664T>C
1	34711607	T	C	PASS	intron_variant	MODIFIER	AIG1	611677	transcript	XM_005615465.3	protein_coding	2	c.297+14664T>C
1	34711607	T	C	PASS	intron_variant	MODIFIER	AIG1	611677	transcript	XM_005615467.3	protein_coding	2	c.297+14664T>C
1	34711607	T	C	PASS	intron_variant	MODIFIER	AIG1	611677	transcript	XM_022417648.1	protein_coding	2	c.297+14664T>C
1	34711607	T	C	PASS	intron_variant	MODIFIER	AIG1	611677	transcript	XM_022417650.1	protein_coding	2	c.297+14664T>C
1	34711607	T	C	PASS	intron_variant	MODIFIER	AIG1	611677	transcript	XR_002625838.1	pseudogene	2	n.340+14664T>C
1	35576614	AC	A	QD2	intergenic_region	MODIFIER	SF3B5-LOC100687865	100856528-100687865	intergenic_region	100856528-100687865		-1	n.35576615delC
1	36605201	T	A	PASS	intergenic_region	MODIFIER	LOC484021-LOC106558639	484021-106558639	intergenic_region	484021-106558639		-1	n.36605201T>A
1	37599664	CTG	C	PASS	3_prime_UTR_variant	MODIFIER	GRM1	484024	transcript	XM_005615490.3	protein_coding	9	c.*1533_*1534delTG
1	37599664	CTG	C	PASS	3_prime_UTR_variant	MODIFIER	GRM1	484024	transcript	XM_005615491.3	protein_coding	9	c.*1533_*1534delTG
1	37599664	CTG	C	PASS	downstream_gene_variant	MODIFIER	GRM1	484024	transcript	XM_003432537.4	protein_coding	-1	c.*10346_*10347delTG
1	37599664	CTG	C	PASS	downstream_gene_variant	MODIFIER	GRM1	484024	transcript	XM_005615493.3	protein_coding	-1	c.*10346_*10347delTG
1	37943564	G	A	PASS	intergenic_region	MODIFIER	ADGB-LOC102154803	100856646-102154803	intergenic_region	100856646-102154803		-1	n.37943564G>A
1	39202372	G	A	PASS	intergenic_region	MODIFIER	LOC111095677-SASH1	111095677-608649	intergenic_region	111095677-608649		-1	n.39202372G>A
1	39358720	C	G	PASS	intron_variant	MODIFIER	SASH1	608649	transcript	XM_022417973.1	protein_coding	2	c.298-14461C>G
1	39358720	C	G	PASS	intron_variant	MODIFIER	SASH1	608649	transcript	XM_022417976.1	protein_coding	2	c.151-14461C>G
1	39358720	C	G	PASS	intron_variant	MODIFIER	SASH1	608649	transcript	XM_022417975.1	protein_coding	2	c.298-14461C>G
1	39358720	C	G	PASS	intron_variant	MODIFIER	SASH1	608649	transcript	XM_005615499.3	protein_coding	2	c.298-14461C>G
1	39358720	C	G	PASS	intron_variant	MODIFIER	SASH1	608649	transcript	XM_845301.5	protein_coding	2	c.298-14461C>G
1	39432390	G	A	PASS	5_prime_UTR_variant	MODIFIER	SASH1	608649	transcript	XM_022417983.1	protein_coding	1	c.-211G>A
1	39432390	G	A	PASS	upstream_gene_variant	MODIFIER	SASH1	608649	transcript	XM_005615500.3	protein_coding	-1	c.-211G>A
1	39432390	G	A	PASS	intron_variant	MODIFIER	SASH1	608649	transcript	XM_022417973.1	protein_coding	9	c.796-4984G>A
1	39432390	G	A	PASS	intron_variant	MODIFIER	SASH1	608649	transcript	XM_022417976.1	protein_coding	9	c.649-4984G>A
1	39432390	G	A	PASS	intron_variant	MODIFIER	SASH1	608649	transcript	XM_022417975.1	protein_coding	8	c.742-4984G>A
1	39432390	G	A	PASS	intron_variant	MODIFIER	SASH1	608649	transcript	XM_005615499.3	protein_coding	9	c.796-4984G>A
1	39432390	G	A	PASS	intron_variant	MODIFIER	SASH1	608649	transcript	XM_845301.5	protein_coding	8	c.742-4984G>A
1	39671405	A	T	PASS	intron_variant	MODIFIER	UST	476238	transcript	XM_005615501.3	protein_coding	1	c.250+37358A>T
1	39671405	A	T	PASS	intron_variant	MODIFIER	UST	476238	transcript	XM_533443.6	protein_coding	1	c.250+37358A>T
1	40208491	CT	C	PASS	intron_variant	MODIFIER	TAB2	484028	transcript	XM_005615502.3	protein_coding	7	c.1939+3017delT
1	40208491	CT	C	PASS	intron_variant	MODIFIER	TAB2	484028	transcript	XM_005615503.3	protein_coding	6	c.1939+3017delT
1	42128521	T	G	PASS	intron_variant	MODIFIER	ESR1	403640	transcript	NM_001286958.1	protein_coding	2	c.456-2498T>G
1	42128521	T	G	PASS	intron_variant	MODIFIER	ESR1	403640	transcript	XM_014113908.2	protein_coding	2	c.456-2498T>G
1	43463528	C	T	GATKstd	intergenic_region	MODIFIER	LOC111097878-LOC111090676	111097878-111090676	intergenic_region	111097878-111090676		-1	n.43463528C>T
1	43489314	T	TATAAGGACACCAGTCCAA	PASS	intron_variant	MODIFIER	LOC111090676	111090676	transcript	XR_002615443.1	pseudogene	1	n.72+4534_72+4535insATAAGGACACCAGTCCAA
1	43943998	G	GAT	PASS	intergenic_region	MODIFIER	LOC111090676-OPRM1	111090676-484041	intergenic_region	111090676-484041		-1	n.43943998_43943999insAT
1	44351841	C	A	PASS	intron_variant	MODIFIER	CNKSR3	484042	transcript	XM_005615530.3	protein_coding	1	c.112+9171G>T
1	44508527	A	T	PASS	intergenic_region	MODIFIER	LOC111095813-SCAF8	111095813-102153271	intergenic_region	111095813-102153271		-1	n.44508527A>T
1	44553639	C	T	PASS	intergenic_region	MODIFIER	LOC111095813-SCAF8	111095813-102153271	intergenic_region	111095813-102153271		-1	n.44553639C>T
1	44823601	CTTTCTTTTTCT	C	PASS	intron_variant	MODIFIER	LOC106559105	106559105	transcript	106559105	pseudogene	1	n.82-3723_82-3713delAGAAAAAGAAA
1	45003248	A	AT	PASS	downstream_gene_variant	MODIFIER	TIAM2	484045	transcript	XM_022418250.1	protein_coding	-1	c.*2666_*2667insT
1	45003248	A	AT	PASS	downstream_gene_variant	MODIFIER	TIAM2	484045	transcript	XM_022418252.1	protein_coding	-1	c.*2666_*2667insT
1	45003248	A	AT	PASS	downstream_gene_variant	MODIFIER	TIAM2	484045	transcript	XR_002626430.1	pseudogene	-1	n.*3141_*3142insT
1	45003248	A	AT	PASS	downstream_gene_variant	MODIFIER	TIAM2	484045	transcript	XR_002626431.1	pseudogene	-1	n.*3141_*3142insT
1	45003248	A	AT	PASS	downstream_gene_variant	MODIFIER	TIAM2	484045	transcript	XM_022418259.1	protein_coding	-1	c.*3873_*3874insT
1	45003248	A	AT	PASS	downstream_gene_variant	MODIFIER	TIAM2	484045	transcript	XM_022418264.1	protein_coding	-1	c.*2666_*2667insT
1	45003248	A	AT	PASS	downstream_gene_variant	MODIFIER	TIAM2	484045	transcript	XM_022418265.1	protein_coding	-1	c.*2666_*2667insT
1	45003248	A	AT	PASS	downstream_gene_variant	MODIFIER	TIAM2	484045	transcript	XM_022418266.1	protein_coding	-1	c.*2666_*2667insT
1	45003248	A	AT	PASS	downstream_gene_variant	MODIFIER	TIAM2	484045	transcript	XM_022418270.1	protein_coding	-1	c.*2666_*2667insT
1	45003248	A	AT	PASS	downstream_gene_variant	MODIFIER	TIAM2	484045	transcript	XM_022418292.1	protein_coding	-1	c.*2666_*2667insT
1	45003248	A	AT	PASS	downstream_gene_variant	MODIFIER	TIAM2	484045	transcript	XM_022418282.1	protein_coding	-1	c.*2666_*2667insT
1	45003248	A	AT	PASS	downstream_gene_variant	MODIFIER	TIAM2	484045	transcript	XM_022418279.1	protein_coding	-1	c.*2666_*2667insT
1	45003248	A	AT	PASS	intron_variant	MODIFIER	TFB1M	476253	transcript	XM_533459.6	protein_coding	6	c.794+1102_794+1103insA
1	45077684	G	GAT	PASS	intergenic_region	MODIFIER	TFB1M-NOX3	476253-484046	intergenic_region	476253-484046		-1	n.45077684_45077685insAT
1	45400254	C	G	PASS	intergenic_region	MODIFIER	LOC102153338-LOC111090678	102153338-111090678	intergenic_region	102153338-111090678		-1	n.45400254C>G
1	46018911	T	C	PASS	intergenic_region	MODIFIER	LOC111090678-LOC111095850	111090678-111095850	intergenic_region	111090678-111095850		-1	n.46018911T>C
1	46161030	AAGAAAGAAAGAAAG	A	PASS	intergenic_region	MODIFIER	LOC111090678-LOC111095850	111090678-111095850	intergenic_region	111090678-111095850		-1	n.46161031_46161044delAGAAAGAAAGAAAG
1	46518423	T	TA	PASS	intron_variant	MODIFIER	ARID1B	484047	transcript	XM_022424996.1	protein_coding	6	c.1435-6807_1435-6806insA
1	47554527	C	T	GATKstd	intron_variant	MODIFIER	SYNJ2	484052	transcript	XM_014115768.2	protein_coding	14	c.2275+92C>T
1	47710079	T	G	PASS	intergenic_region	MODIFIER	LOC102154517-TULP4	102154517-484053	intergenic_region	102154517-484053		-1	n.47710079T>G
1	48141897	G	C	PASS	intron_variant	MODIFIER	SYTL3	484055	transcript	XM_005615547.2	protein_coding	12	c.856-3579G>C
1	48141897	G	C	PASS	intron_variant	MODIFIER	SYTL3	484055	transcript	XM_022418462.1	protein_coding	12	c.853-3579G>C
1	48141897	G	C	PASS	intron_variant	MODIFIER	SYTL3	484055	transcript	XM_005615548.2	protein_coding	12	c.856-3579G>C
1	48141897	G	C	PASS	intron_variant	MODIFIER	SYTL3	484055	transcript	XM_005615549.2	protein_coding	11	c.856-3579G>C
1	48141897	G	C	PASS	intron_variant	MODIFIER	SYTL3	484055	transcript	XM_022418452.1	protein_coding	11	c.856-3579G>C
1	48141897	G	C	PASS	intron_variant	MODIFIER	SYTL3	484055	transcript	XM_003432546.3	protein_coding	12	c.856-3579G>C
1	48894774	CT	C	PASS	intergenic_region	MODIFIER	FNDC1-SOD2	484061-476258	intergenic_region	484061-476258		-1	n.48894775delT
1	49617972	A	AAAGATT	PASS	intron_variant	MODIFIER	MAP3K4	476262	transcript	XM_014113044.2	protein_coding	1	c.156-11066_156-11065insAAGATT
1	49617972	A	AAAGATT	PASS	intron_variant	MODIFIER	MAP3K4	476262	transcript	XM_022418664.1	protein_coding	1	c.-121-11066_-121-11065insAAGATT
1	49617972	A	AAAGATT	PASS	intron_variant	MODIFIER	MAP3K4	476262	transcript	XM_022418666.1	protein_coding	1	c.156-11066_156-11065insAAGATT
1	49617972	A	AAAGATT	PASS	intron_variant	MODIFIER	MAP3K4	476262	transcript	XM_014113046.2	protein_coding	1	c.156-11066_156-11065insAAGATT
1	49617972	A	AAAGATT	PASS	intron_variant	MODIFIER	MAP3K4	476262	transcript	XM_014113049.2	protein_coding	1	c.156-11066_156-11065insAAGATT
1	49617972	A	AAAGATT	PASS	intron_variant	MODIFIER	MAP3K4	476262	transcript	XM_022418662.1	protein_coding	1	c.156-11066_156-11065insAAGATT
1	50643373	T	C	PASS	intron_variant	MODIFIER	PRKN	612316	transcript	XM_850059.5	protein_coding	4	c.531+62411A>G
1	51001662	A	G	PASS	intron_variant	MODIFIER	PRKN	612316	transcript	XM_850059.5	protein_coding	1	c.8-64814T>C
1	51275481	CAGTATGTAAGAGGCATTACCAG	C	PASS	intron_variant	MODIFIER	PACRG	484071	transcript	XM_022418714.1	protein_coding	1	c.157-7528_157-7507delAGTATGTAAGAGGCATTACCAG
1	51275481	CAGTATGTAAGAGGCATTACCAG	C	PASS	intron_variant	MODIFIER	PACRG	484071	transcript	XM_022418715.1	protein_coding	1	c.157-7528_157-7507delAGTATGTAAGAGGCATTACCAG
1	51275481	CAGTATGTAAGAGGCATTACCAG	C	PASS	intron_variant	MODIFIER	PACRG	484071	transcript	XM_022418717.1	protein_coding	1	c.157-7528_157-7507delAGTATGTAAGAGGCATTACCAG
1	51275481	CAGTATGTAAGAGGCATTACCAG	C	PASS	intron_variant	MODIFIER	PACRG	484071	transcript	XM_541188.6	protein_coding	1	c.157-7528_157-7507delAGTATGTAAGAGGCATTACCAG
1	53619086	A	AGGCC	PASS	intron_variant	MODIFIER	PDE10A	484073	transcript	XM_014113092.2	protein_coding	3	c.373+17315_373+17316insGGCC
1	53619086	A	AGGCC	PASS	intron_variant	MODIFIER	PDE10A	484073	transcript	XM_022418820.1	protein_coding	2	c.187+17315_187+17316insGGCC
1	53619086	A	AGGCC	PASS	intron_variant	MODIFIER	PDE10A	484073	transcript	XM_022418825.1	protein_coding	2	c.169+17315_169+17316insGGCC
1	53619086	A	AGGCC	PASS	intron_variant	MODIFIER	PDE10A	484073	transcript	XM_022418849.1	protein_coding	3	c.-78+919_-78+920insGGCC
1	53619086	A	AGGCC	PASS	intron_variant	MODIFIER	PDE10A	484073	transcript	XM_022418844.1	protein_coding	3	c.-78+919_-78+920insGGCC
1	53619086	A	AGGCC	PASS	intron_variant	MODIFIER	PDE10A	484073	transcript	XM_014113107.2	protein_coding	2	c.145+17315_145+17316insGGCC
1	53619086	A	AGGCC	PASS	intron_variant	MODIFIER	PDE10A	484073	transcript	XM_014113112.2	protein_coding	3	c.-102+919_-102+920insGGCC
1	53619086	A	AGGCC	PASS	intron_variant	MODIFIER	PDE10A	484073	transcript	XM_022418835.1	protein_coding	3	c.-78+919_-78+920insGGCC
1	53619086	A	AGGCC	PASS	intron_variant	MODIFIER	PDE10A	484073	transcript	XM_022418841.1	protein_coding	4	c.-78+919_-78+920insGGCC
1	53619086	A	AGGCC	PASS	intron_variant	MODIFIER	PDE10A	484073	transcript	XM_005615566.3	protein_coding	2	c.148+17315_148+17316insGGCC
1	53619086	A	AGGCC	PASS	intron_variant	MODIFIER	PDE10A	484073	transcript	XM_022418804.1	protein_coding	2	c.199+17315_199+17316insGGCC
1	53619086	A	AGGCC	PASS	intron_variant	MODIFIER	PDE10A	484073	transcript	XM_541190.6	protein_coding	2	c.196+17315_196+17316insGGCC
1	53619086	A	AGGCC	PASS	intron_variant	MODIFIER	PDE10A	484073	transcript	XM_005615565.3	protein_coding	3	c.178+17315_178+17316insGGCC
1	56876207	C	T	PASS	downstream_gene_variant	MODIFIER	LOC484089	484089	transcript	484089	pseudogene	-1	n.*2437G>A
1	56876207	C	T	PASS	intergenic_region	MODIFIER	DSE-LOC484089	476271-484089	intergenic_region	476271-484089		-1	n.56876207C>T
1	65171045	C	A	PASS	upstream_gene_variant	MODIFIER	CENPW	100855910	transcript	XM_003638784.4	protein_coding	-1	c.-793C>A
1	65171045	C	A	PASS	intergenic_region	MODIFIER	LOC111096230-CENPW	111096230-100855910	intergenic_region	111096230-100855910		-1	n.65171045C>A
1	68311821	G	T	PASS	upstream_gene_variant	MODIFIER	LOC111090714	111090714	transcript	XR_002615521.1	pseudogene	-1	n.-1967G>T
1	68311821	G	T	PASS	intergenic_region	MODIFIER	LOC111090713-LOC111090714	111090713-111090714	intergenic_region	111090713-111090714		-1	n.68311821G>T
1	76008770	A	ATTTAT	PASS	intron_variant	MODIFIER	FRMD3	484151	transcript	XM_005615821.2	protein_coding	1	c.106-25868_106-25867insTTTAT
1	76008770	A	ATTTAT	PASS	intron_variant	MODIFIER	FRMD3	484151	transcript	XM_541268.7	protein_coding	1	c.106-25868_106-25867insTTTAT
1	76008772	A	ATAGT	PASS	intron_variant	MODIFIER	FRMD3	484151	transcript	XM_005615821.2	protein_coding	1	c.106-25866_106-25865insTAGT
1	76008772	A	ATAGT	PASS	intron_variant	MODIFIER	FRMD3	484151	transcript	XM_541268.7	protein_coding	1	c.106-25866_106-25865insTAGT
1	79866146	T	G	PASS	intron_variant	MODIFIER	LOC111096622	111096622	transcript	XR_002628189.1	pseudogene	3	n.746+30820A>C
1	79866146	T	G	PASS	intron_variant	MODIFIER	LOC111096622	111096622	transcript	XR_002628192.1	pseudogene	2	n.366+30820A>C
1	80681596	A	G	PASS	intergenic_region	MODIFIER	LOC111096629-GNAQ	111096629-403928	intergenic_region	111096629-403928		-1	n.80681596A>G
1	80880314	G	T	PASS	intron_variant	MODIFIER	GNAQ	403928	transcript	NM_001003249.1	protein_coding	4	c.561+26281G>T
1	82205212	C	A	PASS	intron_variant	MODIFIER	PCSK5	484160	transcript	XM_022427203.1	protein_coding	20	c.2618-8807G>T
1	82431735	C	T	PASS	intron_variant	MODIFIER	PCSK5	484160	transcript	XM_022427203.1	protein_coding	3	c.403-10112G>A
1	82536750	C	T	GATKstd	intergenic_region	MODIFIER	PCSK5-LOC102151731	484160-102151731	intergenic_region	484160-102151731		-1	n.82536750C>T
1	82558586	TA	T	PASS	intergenic_region	MODIFIER	PCSK5-LOC102151731	484160-102151731	intergenic_region	484160-102151731		-1	n.82558587delA
1	83165227	A	T	PASS	upstream_gene_variant	MODIFIER	LOC111096668	111096668	transcript	XR_002628330.1	pseudogene	-1	n.-1850A>T
1	83165227	A	T	PASS	downstream_gene_variant	MODIFIER	NMRK1	484162	transcript	XM_005615846.2	protein_coding	-1	c.*2853A>T
1	83165227	A	T	PASS	downstream_gene_variant	MODIFIER	NMRK1	484162	transcript	XM_022421065.1	protein_coding	-1	c.*2853A>T
1	83165227	A	T	PASS	downstream_gene_variant	MODIFIER	NMRK1	484162	transcript	XM_005615847.2	protein_coding	-1	c.*2853A>T
1	83165227	A	T	PASS	downstream_gene_variant	MODIFIER	NMRK1	484162	transcript	XM_005615849.3	protein_coding	-1	c.*2853A>T
1	83165227	A	T	PASS	downstream_gene_variant	MODIFIER	NMRK1	484162	transcript	XM_005615850.2	protein_coding	-1	c.*6861A>T
1	83165227	A	T	PASS	downstream_gene_variant	MODIFIER	NMRK1	484162	transcript	XM_022421071.1	protein_coding	-1	c.*2853A>T
1	83165227	A	T	PASS	intron_variant	MODIFIER	OSTF1	484161	transcript	XM_005615853.2	protein_coding	1	c.-96+23088T>A
1	83254649	G	A	GATKstd	downstream_gene_variant	MODIFIER	C1H9orf40	608611	transcript	XM_845687.5	protein_coding	-1	c.*5390G>A
1	83254649	G	A	GATKstd	intron_variant	MODIFIER	TRPM6	484163	transcript	XM_022421107.1	protein_coding	1	c.-301-873G>A
1	83944580	TTTCTC	T	QD2	intergenic_region	MODIFIER	LOC111090738-LOC100685934	111090738-100685934	intergenic_region	111090738-100685934		-1	n.83944581_83944585delTTCTC
1	84535510	GGAGTCCCA	G	PASS	intron_variant	MODIFIER	LOC102152841	102152841	transcript	XR_002628391.1	pseudogene	3	n.559-403_559-396delTGGGACTC
1	84535510	GGAGTCCCA	G	PASS	intron_variant	MODIFIER	LOC102152841	102152841	transcript	XR_002628398.1	pseudogene	2	n.456-403_456-396delTGGGACTC
1	84535510	GGAGTCCCA	G	PASS	intron_variant	MODIFIER	LOC102152841	102152841	transcript	XR_291333.2	pseudogene	2	n.455+5516_455+5523delTGGGACTC
1	84535521	A	AC	PASS	intron_variant	MODIFIER	LOC102152841	102152841	transcript	XR_002628391.1	pseudogene	3	n.559-407_559-406insG
1	84535521	A	AC	PASS	intron_variant	MODIFIER	LOC102152841	102152841	transcript	XR_002628398.1	pseudogene	2	n.456-407_456-406insG
1	84535521	A	AC	PASS	intron_variant	MODIFIER	LOC102152841	102152841	transcript	XR_291333.2	pseudogene	2	n.455+5512_455+5513insG
1	84535523	CCAGTCGTGCAT	C	PASS	intron_variant	MODIFIER	LOC102152841	102152841	transcript	XR_002628391.1	pseudogene	3	n.559-419_559-409delATGCACGACTG
1	84535523	CCAGTCGTGCAT	C	PASS	intron_variant	MODIFIER	LOC102152841	102152841	transcript	XR_002628398.1	pseudogene	2	n.456-419_456-409delATGCACGACTG
1	84535523	CCAGTCGTGCAT	C	PASS	intron_variant	MODIFIER	LOC102152841	102152841	transcript	XR_291333.2	pseudogene	2	n.455+5500_455+5510delATGCACGACTG
1	85113628	G	A	PASS	intron_variant	MODIFIER	TMC1	484168	transcript	XM_022427398.1	protein_coding	5	c.463-699C>T
1	85113629	A	G	PASS	intron_variant	MODIFIER	TMC1	484168	transcript	XM_022427398.1	protein_coding	5	c.463-700T>C
1	85180878	G	A	QD2	intergenic_region	MODIFIER	TMC1-LOC102153097	484168-102153097	intergenic_region	484168-102153097		-1	n.85180878G>A
1	85428125	T	TGGGGGG	PASS	intron_variant	MODIFIER	ZFAND5	476324	transcript	XM_005615855.3	protein_coding	4	c.494-66_494-65insGGGGGG
1	85428125	T	TGGGGGG	PASS	intron_variant	MODIFIER	ZFAND5	476324	transcript	XM_014117572.2	protein_coding	5	c.494-66_494-65insGGGGGG
1	85428126	T	G	PASS	intron_variant	MODIFIER	ZFAND5	476324	transcript	XM_005615855.3	protein_coding	4	c.494-65T>G
1	85428126	T	G	PASS	intron_variant	MODIFIER	ZFAND5	476324	transcript	XM_014117572.2	protein_coding	5	c.494-65T>G
1	86415463	T	TGCCTTTGGCCCAGGGCGTGAAGGC	PASS	intergenic_region	MODIFIER	TMEM2-TRPM3	484171-476326	intergenic_region	484171-476326		-1	n.86415463_86415464insGCCTTTGGCCCAGGGCGTGAAGGC
1	86507233	T	C	PASS	intergenic_region	MODIFIER	TMEM2-TRPM3	484171-476326	intergenic_region	484171-476326		-1	n.86507233T>C
1	86647816	T	TCCTCCAAGACATTCTGAGATCAGACGAGATCGGGCACGTTCAGGGTGGTATGGCCGTAGAC	PASS	intron_variant	MODIFIER	TRPM3	476326	transcript	XM_005615862.3	protein_coding	1	c.178-121000_178-120999insCCTCCAAGACATTCTGAGATCAGACGAGATCGGGCACGTTCAGGGTGGTATGGCCGTAGAC
1	86647816	T	TCCTCCAAGACATTCTGAGATCAGACGAGATCGGGCACGTTCAGGGTGGTATGGCCGTAGAC	PASS	intron_variant	MODIFIER	TRPM3	476326	transcript	XM_005615864.3	protein_coding	1	c.178-121000_178-120999insCCTCCAAGACATTCTGAGATCAGACGAGATCGGGCACGTTCAGGGTGGTATGGCCGTAGAC
1	86647816	T	TCCTCCAAGACATTCTGAGATCAGACGAGATCGGGCACGTTCAGGGTGGTATGGCCGTAGAC	PASS	intron_variant	MODIFIER	TRPM3	476326	transcript	XM_005615866.3	protein_coding	1	c.178-121000_178-120999insCCTCCAAGACATTCTGAGATCAGACGAGATCGGGCACGTTCAGGGTGGTATGGCCGTAGAC
1	86647816	T	TCCTCCAAGACATTCTGAGATCAGACGAGATCGGGCACGTTCAGGGTGGTATGGCCGTAGAC	PASS	intron_variant	MODIFIER	TRPM3	476326	transcript	XM_005615868.3	protein_coding	1	c.178-121000_178-120999insCCTCCAAGACATTCTGAGATCAGACGAGATCGGGCACGTTCAGGGTGGTATGGCCGTAGAC
1	86647816	T	TCCTCCAAGACATTCTGAGATCAGACGAGATCGGGCACGTTCAGGGTGGTATGGCCGTAGAC	PASS	intron_variant	MODIFIER	TRPM3	476326	transcript	XM_005615863.3	protein_coding	1	c.178-121000_178-120999insCCTCCAAGACATTCTGAGATCAGACGAGATCGGGCACGTTCAGGGTGGTATGGCCGTAGAC
1	86647816	T	TCCTCCAAGACATTCTGAGATCAGACGAGATCGGGCACGTTCAGGGTGGTATGGCCGTAGAC	PASS	intron_variant	MODIFIER	TRPM3	476326	transcript	XM_005615865.3	protein_coding	1	c.178-121000_178-120999insCCTCCAAGACATTCTGAGATCAGACGAGATCGGGCACGTTCAGGGTGGTATGGCCGTAGAC
1	86647816	T	TCCTCCAAGACATTCTGAGATCAGACGAGATCGGGCACGTTCAGGGTGGTATGGCCGTAGAC	PASS	intron_variant	MODIFIER	TRPM3	476326	transcript	XM_003432612.4	protein_coding	1	c.178-121000_178-120999insCCTCCAAGACATTCTGAGATCAGACGAGATCGGGCACGTTCAGGGTGGTATGGCCGTAGAC
1	86647816	T	TCCTCCAAGACATTCTGAGATCAGACGAGATCGGGCACGTTCAGGGTGGTATGGCCGTAGAC	PASS	intron_variant	MODIFIER	TRPM3	476326	transcript	XM_005615867.3	protein_coding	1	c.178-121000_178-120999insCCTCCAAGACATTCTGAGATCAGACGAGATCGGGCACGTTCAGGGTGGTATGGCCGTAGAC
1	86647816	T	TCCTCCAAGACATTCTGAGATCAGACGAGATCGGGCACGTTCAGGGTGGTATGGCCGTAGAC	PASS	intron_variant	MODIFIER	TRPM3	476326	transcript	XM_005615873.3	protein_coding	1	c.178-121000_178-120999insCCTCCAAGACATTCTGAGATCAGACGAGATCGGGCACGTTCAGGGTGGTATGGCCGTAGAC
1	86647816	T	TCCTCCAAGACATTCTGAGATCAGACGAGATCGGGCACGTTCAGGGTGGTATGGCCGTAGAC	PASS	intron_variant	MODIFIER	TRPM3	476326	transcript	XM_022421229.1	protein_coding	1	c.178-121000_178-120999insCCTCCAAGACATTCTGAGATCAGACGAGATCGGGCACGTTCAGGGTGGTATGGCCGTAGAC
1	86887845	T	A	PASS	intron_variant	MODIFIER	TRPM3	476326	transcript	XM_005615862.3	protein_coding	9	c.1348-6084T>A
1	86887845	T	A	PASS	intron_variant	MODIFIER	TRPM3	476326	transcript	XM_005615864.3	protein_coding	9	c.1348-6084T>A
1	86887845	T	A	PASS	intron_variant	MODIFIER	TRPM3	476326	transcript	XM_005615866.3	protein_coding	8	c.1273-6084T>A
1	86887845	T	A	PASS	intron_variant	MODIFIER	TRPM3	476326	transcript	XM_005615868.3	protein_coding	8	c.1273-6084T>A
1	86887845	T	A	PASS	intron_variant	MODIFIER	TRPM3	476326	transcript	XM_005615863.3	protein_coding	9	c.1348-6084T>A
1	86887845	T	A	PASS	intron_variant	MODIFIER	TRPM3	476326	transcript	XM_005615865.3	protein_coding	9	c.1348-6084T>A
1	86887845	T	A	PASS	intron_variant	MODIFIER	TRPM3	476326	transcript	XM_003432612.4	protein_coding	8	c.1273-6084T>A
1	86887845	T	A	PASS	intron_variant	MODIFIER	TRPM3	476326	transcript	XM_005615867.3	protein_coding	8	c.1273-6084T>A
1	86887845	T	A	PASS	intron_variant	MODIFIER	TRPM3	476326	transcript	XM_022421229.1	protein_coding	8	c.1273-6084T>A
1	86887845	T	A	PASS	intron_variant	MODIFIER	TRPM3	476326	transcript	XM_005615872.3	protein_coding	9	c.889-6084T>A
1	86973495	G	A	PASS	intron_variant	MODIFIER	TRPM3	476326	transcript	XM_005615862.3	protein_coding	23	c.3334+9692G>A
1	86973495	G	A	PASS	intron_variant	MODIFIER	TRPM3	476326	transcript	XM_005615864.3	protein_coding	22	c.3298+9692G>A
1	86973495	G	A	PASS	intron_variant	MODIFIER	TRPM3	476326	transcript	XM_005615866.3	protein_coding	22	c.3259+9692G>A
1	86973495	G	A	PASS	intron_variant	MODIFIER	TRPM3	476326	transcript	XM_005615868.3	protein_coding	21	c.3223+9692G>A
1	86973495	G	A	PASS	intron_variant	MODIFIER	TRPM3	476326	transcript	XM_005615863.3	protein_coding	23	c.3298+9728G>A
1	86973495	G	A	PASS	intron_variant	MODIFIER	TRPM3	476326	transcript	XM_005615865.3	protein_coding	22	c.3262+9728G>A
1	86973495	G	A	PASS	intron_variant	MODIFIER	TRPM3	476326	transcript	XM_003432612.4	protein_coding	21	c.3187+9728G>A
1	86973495	G	A	PASS	intron_variant	MODIFIER	TRPM3	476326	transcript	XM_005615867.3	protein_coding	22	c.3223+9728G>A
1	86973495	G	A	PASS	intron_variant	MODIFIER	TRPM3	476326	transcript	XM_022421229.1	protein_coding	22	c.3223+9728G>A
1	86973495	G	A	PASS	intron_variant	MODIFIER	TRPM3	476326	transcript	XM_005615872.3	protein_coding	23	c.2875+9692G>A
1	86974926	A	AAAAAT	PASS	intron_variant	MODIFIER	TRPM3	476326	transcript	XM_005615862.3	protein_coding	23	c.3334+11123_3334+11124insAAAAT
1	86974926	A	AAAAAT	PASS	intron_variant	MODIFIER	TRPM3	476326	transcript	XM_005615864.3	protein_coding	22	c.3298+11123_3298+11124insAAAAT
1	86974926	A	AAAAAT	PASS	intron_variant	MODIFIER	TRPM3	476326	transcript	XM_005615866.3	protein_coding	22	c.3259+11123_3259+11124insAAAAT
1	86974926	A	AAAAAT	PASS	intron_variant	MODIFIER	TRPM3	476326	transcript	XM_005615868.3	protein_coding	21	c.3223+11123_3223+11124insAAAAT
1	86974926	A	AAAAAT	PASS	intron_variant	MODIFIER	TRPM3	476326	transcript	XM_005615863.3	protein_coding	23	c.3298+11159_3298+11160insAAAAT
1	86974926	A	AAAAAT	PASS	intron_variant	MODIFIER	TRPM3	476326	transcript	XM_005615865.3	protein_coding	22	c.3262+11159_3262+11160insAAAAT
1	86974926	A	AAAAAT	PASS	intron_variant	MODIFIER	TRPM3	476326	transcript	XM_003432612.4	protein_coding	21	c.3187+11159_3187+11160insAAAAT
1	86974926	A	AAAAAT	PASS	intron_variant	MODIFIER	TRPM3	476326	transcript	XM_005615867.3	protein_coding	22	c.3223+11159_3223+11160insAAAAT
1	86974926	A	AAAAAT	PASS	intron_variant	MODIFIER	TRPM3	476326	transcript	XM_022421229.1	protein_coding	22	c.3223+11159_3223+11160insAAAAT
1	86974926	A	AAAAAT	PASS	intron_variant	MODIFIER	TRPM3	476326	transcript	XM_005615872.3	protein_coding	23	c.2875+11123_2875+11124insAAAAT
1	87695594	C	T	PASS	intron_variant	MODIFIER	PTAR1	484173	transcript	XM_022421302.1	protein_coding	7	c.149+6321C>T
1	87695594	C	T	PASS	intron_variant	MODIFIER	C1H9orf135	608891	transcript	XM_022421374.1	protein_coding	2	c.-137+6577G>A
1	87695594	C	T	PASS	intron_variant	MODIFIER	C1H9orf135	608891	transcript	XM_014117649.2	protein_coding	2	c.-137+6577G>A
1	87695594	C	T	PASS	intron_variant	MODIFIER	PTAR1	484173	transcript	XM_022421320.1	protein_coding	7	c.149+6321C>T
1	87695594	C	T	PASS	intron_variant	MODIFIER	PTAR1	484173	transcript	XM_022421328.1	protein_coding	4	c.149+6321C>T
1	87695594	C	T	PASS	intron_variant	MODIFIER	PTAR1	484173	transcript	XM_022421307.1	protein_coding	5	c.149+6321C>T
1	87695594	C	T	PASS	intron_variant	MODIFIER	PTAR1	484173	transcript	XM_022421312.1	protein_coding	4	c.149+6321C>T
1	87695594	C	T	PASS	intron_variant	MODIFIER	PTAR1	484173	transcript	XM_022421323.1	protein_coding	4	c.149+6321C>T
1	88911119	C	T	PASS	intron_variant	MODIFIER	PGM5	476332	transcript	XM_014117685.2	protein_coding	6	c.816-11323G>A
1	88911119	C	T	PASS	intron_variant	MODIFIER	PGM5	476332	transcript	XM_022421512.1	protein_coding	6	c.789-11323G>A
1	88911119	C	T	PASS	intron_variant	MODIFIER	PGM5	476332	transcript	XM_022421511.1	protein_coding	6	c.792-11323G>A
1	90158646	A	G	PASS	intergenic_region	MODIFIER	LOC106559228-LOC111096817	106559228-111096817	intergenic_region	106559228-111096817		-1	n.90158646A>G
1	90272407	G	C	PASS	intergenic_region	MODIFIER	LOC111096817-LOC111090766	111096817-111090766	intergenic_region	111096817-111090766		-1	n.90272407G>C
1	90693556	C	T	PASS	intergenic_region	MODIFIER	LOC111090766-LOC111096818	111090766-111096818	intergenic_region	111090766-111096818		-1	n.90693556C>T
1	90895771	C	T	PASS	intergenic_region	MODIFIER	SMARCA2-LOC100686886	476335-100686886	intergenic_region	476335-100686886		-1	n.90895771C>T
1	92310256	A	G	PASS	intron_variant	MODIFIER	GLIS3	484179	transcript	XM_005615924.3	protein_coding	8	c.2307-3146T>C
1	92310256	A	G	PASS	intron_variant	MODIFIER	GLIS3	484179	transcript	XM_005615926.3	protein_coding	7	c.1842-3146T>C
1	92310256	A	G	PASS	intron_variant	MODIFIER	GLIS3	484179	transcript	XM_022421758.1	protein_coding	7	c.2088-3146T>C
1	92310256	A	G	PASS	intron_variant	MODIFIER	GLIS3	484179	transcript	XM_005615925.3	protein_coding	7	c.1842-3146T>C
1	92310256	A	G	PASS	intron_variant	MODIFIER	GLIS3	484179	transcript	XM_005615927.3	protein_coding	7	c.1842-3146T>C
1	92310256	A	G	PASS	intron_variant	MODIFIER	GLIS3	484179	transcript	XM_541295.6	protein_coding	8	c.2307-3146T>C
1	92310256	A	G	PASS	intron_variant	MODIFIER	GLIS3	484179	transcript	XM_022421750.1	protein_coding	10	c.2307-3146T>C
1	92310256	A	G	PASS	intron_variant	MODIFIER	GLIS3	484179	transcript	XM_022421734.1	protein_coding	11	c.2307-3146T>C
1	92310256	A	G	PASS	intron_variant	MODIFIER	GLIS3	484179	transcript	XM_022421740.1	protein_coding	12	c.2307-3146T>C
1	92310256	A	G	PASS	intron_variant	MODIFIER	GLIS3	484179	transcript	XM_022421765.1	protein_coding	10	c.1842-3146T>C
1	92310256	A	G	PASS	intron_variant	MODIFIER	GLIS3	484179	transcript	XM_022421767.1	protein_coding	11	c.1842-3146T>C
1	92310256	A	G	PASS	intron_variant	MODIFIER	GLIS3	484179	transcript	XM_022421731.1	protein_coding	11	c.2307-3146T>C
1	92310256	A	G	PASS	intron_variant	MODIFIER	GLIS3	484179	transcript	XM_022421732.1	protein_coding	12	c.2307-3146T>C
1	92310256	A	G	PASS	intron_variant	MODIFIER	GLIS3	484179	transcript	XM_022421733.1	protein_coding	12	c.2307-3146T>C
1	92310256	A	G	PASS	intron_variant	MODIFIER	GLIS3	484179	transcript	XM_022421735.1	protein_coding	12	c.2307-3146T>C
1	92310256	A	G	PASS	intron_variant	MODIFIER	GLIS3	484179	transcript	XM_022421739.1	protein_coding	13	c.2307-3146T>C
1	92310256	A	G	PASS	intron_variant	MODIFIER	GLIS3	484179	transcript	XM_022421745.1	protein_coding	10	c.2307-3146T>C
1	92310256	A	G	PASS	intron_variant	MODIFIER	GLIS3	484179	transcript	XM_022421755.1	protein_coding	11	c.2307-3146T>C
1	92327372	T	C	PASS	intron_variant	MODIFIER	GLIS3	484179	transcript	XM_005615924.3	protein_coding	7	c.2138-2936A>G
1	92327372	T	C	PASS	intron_variant	MODIFIER	GLIS3	484179	transcript	XM_005615926.3	protein_coding	6	c.1673-2936A>G
1	92327372	T	C	PASS	intron_variant	MODIFIER	GLIS3	484179	transcript	XM_022421758.1	protein_coding	6	c.1919-2936A>G
1	92327372	T	C	PASS	intron_variant	MODIFIER	GLIS3	484179	transcript	XM_005615925.3	protein_coding	6	c.1673-2936A>G
1	92327372	T	C	PASS	intron_variant	MODIFIER	GLIS3	484179	transcript	XM_005615927.3	protein_coding	6	c.1673-2936A>G
1	92327372	T	C	PASS	intron_variant	MODIFIER	GLIS3	484179	transcript	XM_541295.6	protein_coding	7	c.2138-2936A>G
1	92327372	T	C	PASS	intron_variant	MODIFIER	GLIS3	484179	transcript	XM_022421750.1	protein_coding	9	c.2138-2936A>G
1	92327372	T	C	PASS	intron_variant	MODIFIER	GLIS3	484179	transcript	XM_022421734.1	protein_coding	10	c.2138-2936A>G
1	92327372	T	C	PASS	intron_variant	MODIFIER	GLIS3	484179	transcript	XM_022421740.1	protein_coding	11	c.2138-2936A>G
1	92327372	T	C	PASS	intron_variant	MODIFIER	GLIS3	484179	transcript	XM_022421765.1	protein_coding	9	c.1673-2936A>G
1	92327372	T	C	PASS	intron_variant	MODIFIER	GLIS3	484179	transcript	XM_022421767.1	protein_coding	10	c.1673-2936A>G
1	92327372	T	C	PASS	intron_variant	MODIFIER	GLIS3	484179	transcript	XM_022421731.1	protein_coding	10	c.2138-2936A>G
1	92327372	T	C	PASS	intron_variant	MODIFIER	GLIS3	484179	transcript	XM_022421732.1	protein_coding	11	c.2138-2936A>G
1	92327372	T	C	PASS	intron_variant	MODIFIER	GLIS3	484179	transcript	XM_022421733.1	protein_coding	11	c.2138-2936A>G
1	92327372	T	C	PASS	intron_variant	MODIFIER	GLIS3	484179	transcript	XM_022421735.1	protein_coding	11	c.2138-2936A>G
1	92327372	T	C	PASS	intron_variant	MODIFIER	GLIS3	484179	transcript	XM_022421739.1	protein_coding	12	c.2138-2936A>G
1	92327372	T	C	PASS	intron_variant	MODIFIER	GLIS3	484179	transcript	XM_022421745.1	protein_coding	9	c.2138-2936A>G
1	92327372	T	C	PASS	intron_variant	MODIFIER	GLIS3	484179	transcript	XM_022421755.1	protein_coding	10	c.2138-2936A>G
1	92440833	GGCTGACTTA	G	PASS	intron_variant	MODIFIER	GLIS3	484179	transcript	XM_005615924.3	protein_coding	4	c.1720-61439_1720-61431delTAAGTCAGC
1	92440833	GGCTGACTTA	G	PASS	intron_variant	MODIFIER	GLIS3	484179	transcript	XM_005615926.3	protein_coding	3	c.1255-61439_1255-61431delTAAGTCAGC
1	92440833	GGCTGACTTA	G	PASS	intron_variant	MODIFIER	GLIS3	484179	transcript	XM_022421758.1	protein_coding	3	c.1501-61439_1501-61431delTAAGTCAGC
1	92440833	GGCTGACTTA	G	PASS	intron_variant	MODIFIER	GLIS3	484179	transcript	XM_005615925.3	protein_coding	3	c.1255-61439_1255-61431delTAAGTCAGC
1	92440833	GGCTGACTTA	G	PASS	intron_variant	MODIFIER	GLIS3	484179	transcript	XM_005615927.3	protein_coding	3	c.1255-61439_1255-61431delTAAGTCAGC
1	92440833	GGCTGACTTA	G	PASS	intron_variant	MODIFIER	GLIS3	484179	transcript	XM_541295.6	protein_coding	4	c.1720-61439_1720-61431delTAAGTCAGC
1	92440833	GGCTGACTTA	G	PASS	intron_variant	MODIFIER	GLIS3	484179	transcript	XM_022421750.1	protein_coding	6	c.1720-61439_1720-61431delTAAGTCAGC
1	92440833	GGCTGACTTA	G	PASS	intron_variant	MODIFIER	GLIS3	484179	transcript	XM_022421734.1	protein_coding	7	c.1720-61439_1720-61431delTAAGTCAGC
1	92440833	GGCTGACTTA	G	PASS	intron_variant	MODIFIER	GLIS3	484179	transcript	XM_022421740.1	protein_coding	8	c.1720-61439_1720-61431delTAAGTCAGC
1	92440833	GGCTGACTTA	G	PASS	intron_variant	MODIFIER	GLIS3	484179	transcript	XM_022421765.1	protein_coding	6	c.1255-61439_1255-61431delTAAGTCAGC
1	92440833	GGCTGACTTA	G	PASS	intron_variant	MODIFIER	GLIS3	484179	transcript	XM_022421767.1	protein_coding	7	c.1255-61439_1255-61431delTAAGTCAGC
1	92440833	GGCTGACTTA	G	PASS	intron_variant	MODIFIER	GLIS3	484179	transcript	XM_022421731.1	protein_coding	7	c.1720-61439_1720-61431delTAAGTCAGC
1	92440833	GGCTGACTTA	G	PASS	intron_variant	MODIFIER	GLIS3	484179	transcript	XM_022421732.1	protein_coding	8	c.1720-61439_1720-61431delTAAGTCAGC
1	92440833	GGCTGACTTA	G	PASS	intron_variant	MODIFIER	GLIS3	484179	transcript	XM_022421733.1	protein_coding	8	c.1720-61439_1720-61431delTAAGTCAGC
1	92440833	GGCTGACTTA	G	PASS	intron_variant	MODIFIER	GLIS3	484179	transcript	XM_022421735.1	protein_coding	8	c.1720-61439_1720-61431delTAAGTCAGC
1	92440833	GGCTGACTTA	G	PASS	intron_variant	MODIFIER	GLIS3	484179	transcript	XM_022421739.1	protein_coding	9	c.1720-61439_1720-61431delTAAGTCAGC
1	92440833	GGCTGACTTA	G	PASS	intron_variant	MODIFIER	GLIS3	484179	transcript	XM_022421745.1	protein_coding	6	c.1720-61439_1720-61431delTAAGTCAGC
1	92440833	GGCTGACTTA	G	PASS	intron_variant	MODIFIER	GLIS3	484179	transcript	XM_022421755.1	protein_coding	7	c.1720-61439_1720-61431delTAAGTCAGC
1	92595445	A	T	PASS	intron_variant	MODIFIER	GLIS3	484179	transcript	XM_005615924.3	protein_coding	2	c.389-15413T>A
1	92595445	A	T	PASS	intron_variant	MODIFIER	GLIS3	484179	transcript	XM_022421758.1	protein_coding	1	c.170-15413T>A
1	92595445	A	T	PASS	intron_variant	MODIFIER	GLIS3	484179	transcript	XM_005615925.3	protein_coding	1	c.-77-15413T>A
1	92595445	A	T	PASS	intron_variant	MODIFIER	GLIS3	484179	transcript	XM_005615927.3	protein_coding	1	c.-77-15413T>A
1	92595445	A	T	PASS	intron_variant	MODIFIER	GLIS3	484179	transcript	XM_541295.6	protein_coding	2	c.389-15413T>A
1	92595445	A	T	PASS	intron_variant	MODIFIER	GLIS3	484179	transcript	XM_022421750.1	protein_coding	4	c.389-15413T>A
1	92595445	A	T	PASS	intron_variant	MODIFIER	GLIS3	484179	transcript	XM_022421734.1	protein_coding	5	c.389-15413T>A
1	92595445	A	T	PASS	intron_variant	MODIFIER	GLIS3	484179	transcript	XM_022421740.1	protein_coding	6	c.389-15413T>A
1	92595445	A	T	PASS	intron_variant	MODIFIER	GLIS3	484179	transcript	XM_022421765.1	protein_coding	4	c.-77-15413T>A
1	92595445	A	T	PASS	intron_variant	MODIFIER	GLIS3	484179	transcript	XM_022421767.1	protein_coding	5	c.-77-15413T>A
1	92595445	A	T	PASS	intron_variant	MODIFIER	GLIS3	484179	transcript	XM_022421731.1	protein_coding	5	c.389-15413T>A
1	92595445	A	T	PASS	intron_variant	MODIFIER	GLIS3	484179	transcript	XM_022421732.1	protein_coding	6	c.389-15413T>A
1	92595445	A	T	PASS	intron_variant	MODIFIER	GLIS3	484179	transcript	XM_022421733.1	protein_coding	6	c.389-15413T>A
1	92595445	A	T	PASS	intron_variant	MODIFIER	GLIS3	484179	transcript	XM_022421735.1	protein_coding	6	c.389-15413T>A
1	92595445	A	T	PASS	intron_variant	MODIFIER	GLIS3	484179	transcript	XM_022421739.1	protein_coding	7	c.389-15413T>A
1	92595445	A	T	PASS	intron_variant	MODIFIER	GLIS3	484179	transcript	XM_022421745.1	protein_coding	4	c.389-15413T>A
1	92595445	A	T	PASS	intron_variant	MODIFIER	GLIS3	484179	transcript	XM_022421755.1	protein_coding	5	c.389-15413T>A
1	97058449	G	A	PASS	intron_variant	MODIFIER	SHC3	476352	transcript	XM_022422120.1	protein_coding	5	c.430+314G>A
1	98239740	A	G	GATKstd	intron_variant	MODIFIER	PHF2	484208	transcript	XM_005615983.3	protein_coding	1	c.50+14073T>C
1	98855002	C	A	PASS	intron_variant	MODIFIER	CENPP	476360	transcript	XM_533561.6	protein_coding	5	c.565-52022G>T
1	98855002	C	A	PASS	intron_variant	MODIFIER	ECM2	476361	transcript	XM_005615995.3	protein_coding	7	c.1309+1097C>A
1	98855002	C	A	PASS	intron_variant	MODIFIER	CENPP	476360	transcript	XM_022422417.1	protein_coding	5	c.550-52022G>T
1	98855002	C	A	PASS	intron_variant	MODIFIER	CENPP	476360	transcript	XM_022422415.1	protein_coding	6	c.608-52022G>T
1	98855002	C	A	PASS	intron_variant	MODIFIER	ECM2	476361	transcript	XM_533562.6	protein_coding	6	c.1309+1097C>A
1	98855002	C	A	PASS	intron_variant	MODIFIER	ECM2	476361	transcript	XM_005615997.3	protein_coding	6	c.976+1097C>A
1	98855002	C	A	PASS	intron_variant	MODIFIER	ECM2	476361	transcript	XM_014118110.2	protein_coding	6	c.1309+1097C>A
1	98855002	C	A	PASS	intron_variant	MODIFIER	ECM2	476361	transcript	XM_022422385.1	protein_coding	6	c.1240+1097C>A
1	99358249	C	G	PASS	intergenic_region	MODIFIER	LOC111097189-LOC100856086	111097189-100856086	intergenic_region	111097189-100856086		-1	n.99358249C>G
1	102012155	C	T	PASS	downstream_gene_variant	MODIFIER	NLRP9	476375	transcript	XM_022405089.1	protein_coding	-1	c.*2014G>A
1	102012155	C	T	PASS	intergenic_region	MODIFIER	LOC102155284-NLRP9	102155284-476375	intergenic_region	102155284-476375		-1	n.102012155C>T
1	102012158	A	C	PASS	downstream_gene_variant	MODIFIER	NLRP9	476375	transcript	XM_022405089.1	protein_coding	-1	c.*2011T>G
1	102012158	A	C	PASS	intergenic_region	MODIFIER	LOC102155284-NLRP9	102155284-476375	intergenic_region	102155284-476375		-1	n.102012158A>C
1	104090703	A	T	PASS	intron_variant	MODIFIER	LOC100683760	100683760	transcript	XR_002614965.1	pseudogene	5	n.2600-2503A>T
1	104090703	A	T	PASS	intron_variant	MODIFIER	LOC111099009	111099009	transcript	XR_002633499.1	pseudogene	3	n.439+584T>A
1	104090703	A	T	PASS	intron_variant	MODIFIER	LOC111099009	111099009	transcript	XR_002633508.1	pseudogene	3	n.426+584T>A
1	104112367	G	A	QD2	non_coding_transcript_exon_variant	MODIFIER	LOC100683760	100683760	transcript	XR_002614965.1	pseudogene	9	n.8059G>A
1	105307926	G	T	QD2	upstream_gene_variant	MODIFIER	LOC106558983	106558983	transcript	XM_014114943.2	protein_coding	-1	c.-11372G>T
1	105307926	G	T	QD2	upstream_gene_variant	MODIFIER	LOC106558983	106558983	transcript	XM_022427732.1	protein_coding	-1	c.-11372G>T
1	105307926	G	T	QD2	upstream_gene_variant	MODIFIER	LOC106558983	106558983	transcript	XM_022427738.1	protein_coding	-1	c.-11394G>T
1	105307926	G	T	QD2	upstream_gene_variant	MODIFIER	LOC106558983	106558983	transcript	XM_022427741.1	protein_coding	-1	c.-11394G>T
1	105307926	G	T	QD2	upstream_gene_variant	MODIFIER	LOC106558983	106558983	transcript	XM_022427742.1	protein_coding	-1	c.-13448G>T
1	105307926	G	T	QD2	upstream_gene_variant	MODIFIER	LOC106558983	106558983	transcript	XM_022427746.1	protein_coding	-1	c.-13448G>T
1	105307926	G	T	QD2	intergenic_region	MODIFIER	LOC111098959-LOC106558983	111098959-106558983	intergenic_region	111098959-106558983		-1	n.105307926G>T
1	106011547	C	T	PASS	downstream_gene_variant	MODIFIER	KLK15	480822	transcript	XM_022423219.1	protein_coding	-1	c.*4190C>T
1	106011547	C	T	PASS	intron_variant	MODIFIER	KLK1	403942	transcript	NM_001003262.1	protein_coding	1	c.46+2373C>T
1	106289237	G	A	PASS	missense_variant&splice_region_variant	MODERATE	MYBPC2	476404	transcript	XM_533608.6	protein_coding	6	c.467C>T	p.Ala156Val
1	106610622	A	G	PASS	intron_variant	MODIFIER	SIGLEC11	484368	transcript	XM_541483.6	protein_coding	4	c.746-230T>C
1	107516599	T	C	PASS	upstream_gene_variant	MODIFIER	HSD17B14	476420	transcript	NM_001047981.1	protein_coding	-1	c.-1941T>C
1	107516599	T	C	PASS	upstream_gene_variant	MODIFIER	HSD17B14	476420	transcript	XM_005615748.3	protein_coding	-1	c.-1941T>C
1	107516599	T	C	PASS	upstream_gene_variant	MODIFIER	HSD17B14	476420	transcript	XM_014114134.2	protein_coding	-1	c.-1941T>C
1	107516599	T	C	PASS	downstream_gene_variant	MODIFIER	LOC102157107	102157107	transcript	XR_002630406.1	pseudogene	-1	n.*2835A>G
1	107516599	T	C	PASS	intron_variant	MODIFIER	PLEKHA4	484393	transcript	XM_541508.5	protein_coding	19	c.1964+112T>C
1	107545193	G	A	PASS	upstream_gene_variant	MODIFIER	LOC102157107	102157107	transcript	XR_001317683.2	pseudogene	-1	n.-2602C>T
1	107545193	G	A	PASS	upstream_gene_variant	MODIFIER	LOC102157107	102157107	transcript	XR_002630406.1	pseudogene	-1	n.-2602C>T
1	107545193	G	A	PASS	upstream_gene_variant	MODIFIER	LOC102157107	102157107	transcript	XR_001317682.2	pseudogene	-1	n.-2602C>T
1	107545193	G	A	PASS	upstream_gene_variant	MODIFIER	LOC102157107	102157107	transcript	XR_001317680.2	pseudogene	-1	n.-2602C>T
1	107545193	G	A	PASS	intron_variant	MODIFIER	BCAT2	484394	transcript	XM_541509.6	protein_coding	3	c.304-602G>A
1	107545193	G	A	PASS	intron_variant	MODIFIER	BCAT2	484394	transcript	XM_005616333.3	protein_coding	2	c.100-602G>A
1	107545193	G	A	PASS	intron_variant	MODIFIER	BCAT2	484394	transcript	XM_022424118.1	protein_coding	2	c.97-602G>A
1	107545193	G	A	PASS	intron_variant	MODIFIER	BCAT2	484394	transcript	XM_005616334.3	protein_coding	3	c.301-602G>A
1	107545193	G	A	PASS	intron_variant	MODIFIER	BCAT2	484394	transcript	XM_022424114.1	protein_coding	3	c.184-602G>A
1	107545193	G	A	PASS	intron_variant	MODIFIER	BCAT2	484394	transcript	XM_022424110.1	protein_coding	3	c.184-602G>A
1	108231769	C	T	PASS	intergenic_region	MODIFIER	LOC102154494-CRX	102154494-403577	intergenic_region	102154494-403577		-1	n.108231769C>T
1	108605793	T	TA	QD2	downstream_gene_variant	MODIFIER	MEIS3	484421	transcript	XM_005616386.3	protein_coding	-1	c.*3538_*3539insA
1	108605793	T	TA	QD2	downstream_gene_variant	MODIFIER	MEIS3	484421	transcript	XM_005616387.3	protein_coding	-1	c.*3538_*3539insA
1	108605793	T	TA	QD2	downstream_gene_variant	MODIFIER	MEIS3	484421	transcript	XM_005616388.3	protein_coding	-1	c.*5512_*5513insA
1	108605793	T	TA	QD2	downstream_gene_variant	MODIFIER	MEIS3	484421	transcript	XM_005616389.3	protein_coding	-1	c.*5512_*5513insA
1	108605793	T	TA	QD2	intergenic_region	MODIFIER	MEIS3-DHX34	484421-484422	intergenic_region	484421-484422		-1	n.108605793_108605794insA
1	109104408	C	T	PASS	intron_variant	MODIFIER	AP2S1	476427	transcript	XM_533634.6	protein_coding	3	c.267+156C>T
1	110565743	AGCCCAAGAAGATC	A	PASS	upstream_gene_variant	MODIFIER	NECTIN2	611060	transcript	XM_022425008.1	protein_coding	-1	c.-1107_-1095delGATCTTCTTGGGC
1	110565743	AGCCCAAGAAGATC	A	PASS	intron_variant	MODIFIER	NECTIN2	611060	transcript	XM_847558.5	protein_coding	1	c.97+3105_97+3117delGATCTTCTTGGGC
1	110565743	AGCCCAAGAAGATC	A	PASS	intron_variant	MODIFIER	NECTIN2	611060	transcript	XM_005616462.3	protein_coding	1	c.97+3105_97+3117delGATCTTCTTGGGC
1	110565761	A	ATTTT	PASS	upstream_gene_variant	MODIFIER	NECTIN2	611060	transcript	XM_022425008.1	protein_coding	-1	c.-1113_-1112insAAAA
1	110565761	A	ATTTT	PASS	intron_variant	MODIFIER	NECTIN2	611060	transcript	XM_847558.5	protein_coding	1	c.97+3099_97+3100insAAAA
1	110565761	A	ATTTT	PASS	intron_variant	MODIFIER	NECTIN2	611060	transcript	XM_005616462.3	protein_coding	1	c.97+3099_97+3100insAAAA
1	110669321	C	T	PASS	downstream_gene_variant	MODIFIER	CEACAM19	100687409	transcript	XM_003432657.3	protein_coding	-1	c.*5158G>A
1	110669321	C	T	PASS	intergenic_region	MODIFIER	CEACAM16-CEACAM19	484457-100687409	intergenic_region	484457-100687409		-1	n.110669321C>T
1	112000709	C	T	PASS	intron_variant	MODIFIER	LIPE	403607	transcript	XM_005616535.3	protein_coding	3	c.1619-14C>T
1	112000709	C	T	PASS	intron_variant	MODIFIER	LOC102152075	102152075	transcript	XR_002614329.1	pseudogene	1	n.138+9110G>A
1	112000709	C	T	PASS	intron_variant	MODIFIER	LOC102152075	102152075	transcript	XR_002614318.1	pseudogene	1	n.129+9110G>A
1	112000709	C	T	PASS	intron_variant	MODIFIER	LIPE	403607	transcript	XM_533655.7	protein_coding	3	c.1556-14C>T
1	112000709	C	T	PASS	intron_variant	MODIFIER	LIPE	403607	transcript	XM_005616538.3	protein_coding	3	c.746-14C>T
1	112000709	C	T	PASS	intron_variant	MODIFIER	LIPE	403607	transcript	XM_005616537.3	protein_coding	3	c.770-14C>T
1	112000709	C	T	PASS	intron_variant	MODIFIER	LIPE	403607	transcript	XM_005616536.3	protein_coding	3	c.791-14C>T
1	112000709	C	T	PASS	intron_variant	MODIFIER	LIPE	403607	transcript	XM_005616539.3	protein_coding	3	c.608-14C>T
1	113291424	GGTGCCTGAGATGAAGCTCCCGAAA	G	PASS	disruptive_inframe_deletion	MODERATE	PRX	484501	transcript	XM_541615.5	protein_coding	8	c.1806_1829delTGAGATGAAGCTCCCGAAAGTGCC	p.Glu603_Pro610del
1	113443873	C	A	PASS	intergenic_region	MODIFIER	MAP3K10-LOC100684414	484504-100684414	intergenic_region	484504-100684414		-1	n.113443873C>A
1	113675060	GT	G	PASS	intergenic_region	MODIFIER	DYRK1B-LOC484507	484506-484507	intergenic_region	484506-484507		-1	n.113675061delT
1	113675062	GAAGAGAACCAGAAATGGCAAACAAAAAGATTAATATAACAAAAGCTAAAAAAAATAAAAGAAGGA	G	PASS	intergenic_region	MODIFIER	DYRK1B-LOC484507	484506-484507	intergenic_region	484506-484507		-1	n.113675063_113675127delAAGAGAACCAGAAATGGCAAACAAAAAGATTAATATAACAAAAGCTAAAAAAAATAAAAGAAGGA
1	114391991	G	A	PASS	upstream_gene_variant	MODIFIER	LOC111098216	111098216	transcript	XR_002631764.1	pseudogene	-1	n.-1340G>A
1	114391991	G	A	PASS	upstream_gene_variant	MODIFIER	LOC111098216	111098216	transcript	XR_002631763.1	pseudogene	-1	n.-1340G>A
1	114391991	G	A	PASS	intron_variant	MODIFIER	ACTN4	484526	transcript	XM_005616611.3	protein_coding	1	c.163-9566C>T
1	114391991	G	A	PASS	intron_variant	MODIFIER	ACTN4	484526	transcript	XM_848317.5	protein_coding	1	c.163-9566C>T
1	114391991	G	A	PASS	intron_variant	MODIFIER	ACTN4	484526	transcript	XM_541640.6	protein_coding	1	c.163-9566C>T
1	114391991	G	A	PASS	intron_variant	MODIFIER	ACTN4	484526	transcript	XM_862275.5	protein_coding	1	c.163-9566C>T
1	114391991	G	A	PASS	intron_variant	MODIFIER	ACTN4	484526	transcript	XM_862326.5	protein_coding	1	c.163-9566C>T
1	114391991	G	A	PASS	intron_variant	MODIFIER	LOC111098216	111098216	transcript	XR_002631765.1	pseudogene	1	n.909+3723G>A
1	114632235	CTCTA	C	PASS	intergenic_region	MODIFIER	PSMD8-CATSPERG	476470-484530	intergenic_region	476470-484530		-1	n.114632236_114632239delTCTA
1	114834331	G	A	PASS	upstream_gene_variant	MODIFIER	LOC111098257	111098257	transcript	XR_002631863.1	pseudogene	-1	n.-3043G>A
1	114834331	G	A	PASS	intron_variant	MODIFIER	SIPA1L3	612583	transcript	XM_014116099.1	protein_coding	10	c.2830-319C>T
1	114982698	A	AGCATGGCTCTATGGTAAGAATGCAGCCTTGGCCTGCTTATCACT	PASS	intron_variant	MODIFIER	SIPA1L3	612583	transcript	XM_014116099.1	protein_coding	1	c.-377+20493_-377+20494insAGTGATAAGCAGGCCAAGGCTGCATTCTTACCATAGAGCCATGC
1	115119116	A	ATTTTTTTTTTTTTTTTTTTTTTTTTTTTTTTTT	PASS	downstream_gene_variant	MODIFIER	LOC100686288	100686288	transcript	XM_022404130.1	protein_coding	-1	c.*4220_*4221insAAAAAAAAAAAAAAAAAAAAAAAAAAAAAAAAA
1	115119116	A	ATTTTTTTTTTTTTTTTTTTTTTTTTTTTTTTTT	PASS	intergenic_region	MODIFIER	LOC102156679-LOC100686288	102156679-100686288	intergenic_region	102156679-100686288		-1	n.115119116_115119117insTTTTTTTTTTTTTTTTTTTTTTTTTTTTTTTTT
1	115402583	T	C	PASS	intergenic_region	MODIFIER	LOC111090546-LOC106559057	111090546-106559057	intergenic_region	111090546-106559057		-1	n.115402583T>C
1	115422031	A	C	PASS	intron_variant	MODIFIER	LOC106559057	106559057	transcript	XM_022403810.1	protein_coding	6	c.349+2044T>G
1	115825750	T	A	PASS	intergenic_region	MODIFIER	LOC100687072-ZNF793	100687072-106559145	intergenic_region	100687072-106559145		-1	n.115825750T>A
1	116279445	AAAAATAAAAAAT	A	PASS	downstream_gene_variant	MODIFIER	ZNF382	106557469	transcript	XM_541673.4	protein_coding	-1	c.*1813_*1824delAAAATAAAAAAT
1	116279445	AAAAATAAAAAAT	A	PASS	downstream_gene_variant	MODIFIER	ZNF382	106557469	transcript	XM_022403672.1	protein_coding	-1	c.*1813_*1824delAAAATAAAAAAT
1	116279445	AAAAATAAAAAAT	A	PASS	downstream_gene_variant	MODIFIER	ZNF382	106557469	transcript	XM_022403698.1	protein_coding	-1	c.*1813_*1824delAAAATAAAAAAT
1	116279445	AAAAATAAAAAAT	A	PASS	downstream_gene_variant	MODIFIER	ZNF382	106557469	transcript	XM_014115488.2	protein_coding	-1	c.*1813_*1824delAAAATAAAAAAT
1	116279445	AAAAATAAAAAAT	A	PASS	downstream_gene_variant	MODIFIER	ZNF382	106557469	transcript	XM_005616660.3	protein_coding	-1	c.*1813_*1824delAAAATAAAAAAT
1	116279445	AAAAATAAAAAAT	A	PASS	downstream_gene_variant	MODIFIER	ZNF382	106557469	transcript	XM_022403652.1	protein_coding	-1	c.*1813_*1824delAAAATAAAAAAT
1	116279445	AAAAATAAAAAAT	A	PASS	downstream_gene_variant	MODIFIER	ZNF382	106557469	transcript	XM_022403677.1	protein_coding	-1	c.*1813_*1824delAAAATAAAAAAT
1	116279445	AAAAATAAAAAAT	A	PASS	downstream_gene_variant	MODIFIER	ZNF382	106557469	transcript	XM_005616662.3	protein_coding	-1	c.*1813_*1824delAAAATAAAAAAT
1	116279445	AAAAATAAAAAAT	A	PASS	downstream_gene_variant	MODIFIER	ZNF382	106557469	transcript	XM_022403654.1	protein_coding	-1	c.*1813_*1824delAAAATAAAAAAT
1	116279445	AAAAATAAAAAAT	A	PASS	downstream_gene_variant	MODIFIER	ZNF382	106557469	transcript	XM_022403679.1	protein_coding	-1	c.*1813_*1824delAAAATAAAAAAT
1	116279445	AAAAATAAAAAAT	A	PASS	downstream_gene_variant	MODIFIER	ZNF382	106557469	transcript	XM_022403709.1	protein_coding	-1	c.*1813_*1824delAAAATAAAAAAT
1	116279445	AAAAATAAAAAAT	A	PASS	downstream_gene_variant	MODIFIER	ZNF382	106557469	transcript	XM_005616661.3	protein_coding	-1	c.*1813_*1824delAAAATAAAAAAT
1	116279445	AAAAATAAAAAAT	A	PASS	downstream_gene_variant	MODIFIER	ZNF382	106557469	transcript	XM_014115491.2	protein_coding	-1	c.*1813_*1824delAAAATAAAAAAT
1	116279445	AAAAATAAAAAAT	A	PASS	downstream_gene_variant	MODIFIER	ZNF382	106557469	transcript	XM_022403673.1	protein_coding	-1	c.*1813_*1824delAAAATAAAAAAT
1	116279445	AAAAATAAAAAAT	A	PASS	downstream_gene_variant	MODIFIER	ZNF382	106557469	transcript	XM_022403688.1	protein_coding	-1	c.*1813_*1824delAAAATAAAAAAT
1	116279445	AAAAATAAAAAAT	A	PASS	downstream_gene_variant	MODIFIER	ZNF382	106557469	transcript	XM_022403660.1	protein_coding	-1	c.*1813_*1824delAAAATAAAAAAT
1	116279445	AAAAATAAAAAAT	A	PASS	downstream_gene_variant	MODIFIER	ZNF382	106557469	transcript	XM_022403665.1	protein_coding	-1	c.*1813_*1824delAAAATAAAAAAT
1	116279445	AAAAATAAAAAAT	A	PASS	downstream_gene_variant	MODIFIER	ZNF382	106557469	transcript	XM_022403657.1	protein_coding	-1	c.*1813_*1824delAAAATAAAAAAT
1	116279445	AAAAATAAAAAAT	A	PASS	downstream_gene_variant	MODIFIER	ZNF382	106557469	transcript	XM_022403664.1	protein_coding	-1	c.*1813_*1824delAAAATAAAAAAT
1	116279445	AAAAATAAAAAAT	A	PASS	intergenic_region	MODIFIER	ZNF382-ZNF461	106557469-100687631	intergenic_region	106557469-100687631		-1	n.116279446_116279457delAAAATAAAAAAT
1	116338385	T	A	PASS	5_prime_UTR_variant	MODIFIER	ZNF461	100687631	transcript	XM_014115657.2	protein_coding	1	c.-932A>T
1	116338385	T	A	PASS	5_prime_UTR_variant	MODIFIER	ZNF461	100687631	transcript	XM_014115659.2	protein_coding	1	c.-1061A>T
1	116338385	T	A	PASS	5_prime_UTR_variant	MODIFIER	ZNF461	100687631	transcript	XM_022403978.1	protein_coding	1	c.-1100A>T
1	116338385	T	A	PASS	5_prime_UTR_variant	MODIFIER	ZNF461	100687631	transcript	XM_014115664.2	protein_coding	1	c.-932A>T
1	116338385	T	A	PASS	intron_variant	MODIFIER	ZNF461	100687631	transcript	XM_022403954.1	protein_coding	2	c.-472-460A>T
1	116338385	T	A	PASS	intron_variant	MODIFIER	ZNF461	100687631	transcript	XM_022403961.1	protein_coding	2	c.-472-460A>T
1	116338385	T	A	PASS	intron_variant	MODIFIER	ZNF461	100687631	transcript	XM_022403971.1	protein_coding	2	c.-84-3889A>T
1	116338385	T	A	PASS	intron_variant	MODIFIER	ZNF461	100687631	transcript	XM_022403964.1	protein_coding	2	c.-472-460A>T
1	116338385	T	A	PASS	intron_variant	MODIFIER	ZNF461	100687631	transcript	XM_022403967.1	protein_coding	2	c.-472-460A>T
1	116338385	T	A	PASS	intron_variant	MODIFIER	ZNF461	100687631	transcript	XM_022403975.1	protein_coding	2	c.-84-3889A>T
1	116338385	T	A	PASS	intron_variant	MODIFIER	ZNF567	102152269	transcript	XM_022403722.1	protein_coding	1	c.-187+764T>A
1	116480534	G	GAGGGCGAGTAAGCACTCAAGAGATTCTT	PASS	upstream_gene_variant	MODIFIER	ZNF146	102152132	transcript	XM_014115935.2	protein_coding	-1	c.-20280_-20279insAAGAATCTCTTGAGTGCTTACTCGCCCT
1	116480534	G	GAGGGCGAGTAAGCACTCAAGAGATTCTT	PASS	upstream_gene_variant	MODIFIER	ZNF565	611742	transcript	XM_005616650.3	protein_coding	-1	c.-19049_-19048insAGGGCGAGTAAGCACTCAAGAGATTCTT
1	116480534	G	GAGGGCGAGTAAGCACTCAAGAGATTCTT	PASS	upstream_gene_variant	MODIFIER	ZNF565	611742	transcript	XM_014115726.2	protein_coding	-1	c.-19049_-19048insAGGGCGAGTAAGCACTCAAGAGATTCTT
1	116480534	G	GAGGGCGAGTAAGCACTCAAGAGATTCTT	PASS	upstream_gene_variant	MODIFIER	ZNF565	611742	transcript	XM_014115722.2	protein_coding	-1	c.-19049_-19048insAGGGCGAGTAAGCACTCAAGAGATTCTT
1	116480534	G	GAGGGCGAGTAAGCACTCAAGAGATTCTT	PASS	upstream_gene_variant	MODIFIER	ZNF565	611742	transcript	XM_014115728.2	protein_coding	-1	c.-25778_-25777insAGGGCGAGTAAGCACTCAAGAGATTCTT
1	116480534	G	GAGGGCGAGTAAGCACTCAAGAGATTCTT	PASS	upstream_gene_variant	MODIFIER	ZNF565	611742	transcript	XR_002614685.1	pseudogene	-1	n.-285_-284insAGGGCGAGTAAGCACTCAAGAGATTCTT
1	116480534	G	GAGGGCGAGTAAGCACTCAAGAGATTCTT	PASS	upstream_gene_variant	MODIFIER	ZNF565	611742	transcript	XR_002614690.1	pseudogene	-1	n.-285_-284insAGGGCGAGTAAGCACTCAAGAGATTCTT
1	116480534	G	GAGGGCGAGTAAGCACTCAAGAGATTCTT	PASS	upstream_gene_variant	MODIFIER	ZNF565	611742	transcript	XR_002614683.1	pseudogene	-1	n.-285_-284insAGGGCGAGTAAGCACTCAAGAGATTCTT
1	116480534	G	GAGGGCGAGTAAGCACTCAAGAGATTCTT	PASS	upstream_gene_variant	MODIFIER	ZNF565	611742	transcript	XR_002614686.1	pseudogene	-1	n.-285_-284insAGGGCGAGTAAGCACTCAAGAGATTCTT
1	116480534	G	GAGGGCGAGTAAGCACTCAAGAGATTCTT	PASS	upstream_gene_variant	MODIFIER	ZNF565	611742	transcript	XR_002614689.1	pseudogene	-1	n.-285_-284insAGGGCGAGTAAGCACTCAAGAGATTCTT
1	116480534	G	GAGGGCGAGTAAGCACTCAAGAGATTCTT	PASS	upstream_gene_variant	MODIFIER	ZNF565	611742	transcript	XM_005616651.3	protein_coding	-1	c.-19049_-19048insAGGGCGAGTAAGCACTCAAGAGATTCTT
1	116480534	G	GAGGGCGAGTAAGCACTCAAGAGATTCTT	PASS	upstream_gene_variant	MODIFIER	ZNF565	611742	transcript	XM_014115711.2	protein_coding	-1	c.-19049_-19048insAGGGCGAGTAAGCACTCAAGAGATTCTT
1	116480534	G	GAGGGCGAGTAAGCACTCAAGAGATTCTT	PASS	upstream_gene_variant	MODIFIER	ZNF565	611742	transcript	XM_022404061.1	protein_coding	-1	c.-19049_-19048insAGGGCGAGTAAGCACTCAAGAGATTCTT
1	116480534	G	GAGGGCGAGTAAGCACTCAAGAGATTCTT	PASS	upstream_gene_variant	MODIFIER	ZNF565	611742	transcript	XM_022404063.1	protein_coding	-1	c.-19049_-19048insAGGGCGAGTAAGCACTCAAGAGATTCTT
1	116480534	G	GAGGGCGAGTAAGCACTCAAGAGATTCTT	PASS	upstream_gene_variant	MODIFIER	ZNF565	611742	transcript	XM_022404080.1	protein_coding	-1	c.-19049_-19048insAGGGCGAGTAAGCACTCAAGAGATTCTT
1	116480534	G	GAGGGCGAGTAAGCACTCAAGAGATTCTT	PASS	upstream_gene_variant	MODIFIER	ZNF565	611742	transcript	XM_848530.5	protein_coding	-1	c.-19049_-19048insAGGGCGAGTAAGCACTCAAGAGATTCTT
1	116480534	G	GAGGGCGAGTAAGCACTCAAGAGATTCTT	PASS	intergenic_region	MODIFIER	ZNF146-ZNF565	102152132-611742	intergenic_region	102152132-611742		-1	n.116480534_116480535insAGGGCGAGTAAGCACTCAAGAGATTCTT
1	116581043	C	G	PASS	upstream_gene_variant	MODIFIER	POLR2I	476476	transcript	XM_848549.5	protein_coding	-1	c.-5315C>G
1	116581043	C	G	PASS	intron_variant	MODIFIER	TBCB	476475	transcript	XM_533685.7	protein_coding	3	c.355+91G>C
1	116581043	C	G	PASS	intron_variant	MODIFIER	TBCB	476475	transcript	XM_014115883.2	protein_coding	3	c.244+91G>C
1	116581071	T	G	PASS	upstream_gene_variant	MODIFIER	POLR2I	476476	transcript	XM_848549.5	protein_coding	-1	c.-5287T>G
1	116581071	T	G	PASS	intron_variant	MODIFIER	TBCB	476475	transcript	XM_533685.7	protein_coding	3	c.355+63A>C
1	116581071	T	G	PASS	intron_variant	MODIFIER	TBCB	476475	transcript	XM_014115883.2	protein_coding	3	c.244+63A>C
1	116648887	A	AT	PASS	intron_variant	MODIFIER	THAP8	100688093	transcript	XM_005616676.3	protein_coding	2	c.177-4224_177-4223insT
1	116648887	A	AT	PASS	intron_variant	MODIFIER	THAP8	100688093	transcript	XM_003432679.4	protein_coding	1	c.84-4224_84-4223insT
1	116648887	A	AT	PASS	intron_variant	MODIFIER	THAP8	100688093	transcript	XM_022404349.1	protein_coding	2	c.-46-4224_-46-4223insT
1	116700955	A	T	PASS	upstream_gene_variant	MODIFIER	LOC102155044	102155044	transcript	XM_022404128.1	protein_coding	-1	c.-4517T>A
1	116700955	A	T	PASS	intron_variant	MODIFIER	LOC102155339	102155339	transcript	XM_022406688.1	protein_coding	9	c.4047+150T>A
1	116757125	C	T	PASS	upstream_gene_variant	MODIFIER	TYROBP	476477	transcript	NM_001197117.1	protein_coding	-1	c.-247C>T
1	116757125	C	T	PASS	upstream_gene_variant	MODIFIER	TYROBP	476477	transcript	XM_005615749.3	protein_coding	-1	c.-247C>T
1	116757125	C	T	PASS	downstream_gene_variant	MODIFIER	HCST	612627	transcript	XM_022404455.1	protein_coding	-1	c.*3589G>A
1	116757125	C	T	PASS	downstream_gene_variant	MODIFIER	HCST	612627	transcript	XR_002615002.1	pseudogene	-1	n.*3480G>A
1	116757125	C	T	PASS	downstream_gene_variant	MODIFIER	HCST	612627	transcript	XR_002615001.1	pseudogene	-1	n.*3860G>A
1	116757125	C	T	PASS	downstream_gene_variant	MODIFIER	HCST	612627	transcript	XR_002615003.1	pseudogene	-1	n.*3860G>A
1	116757125	C	T	PASS	intergenic_region	MODIFIER	LOC102155236-TYROBP	102155236-476477	intergenic_region	102155236-476477		-1	n.116757125C>T
1	116833762	C	A	PASS	intron_variant	MODIFIER	PRODH2	484572	transcript	NM_001313832.1	protein_coding	4	c.597+1102C>A
1	116889934	C	T	PASS	splice_region_variant&intron_variant	LOW	U2AF1L4	476480	transcript	XM_005616693.3	protein_coding	5	c.349-5C>T
1	116889934	C	T	PASS	upstream_gene_variant	MODIFIER	LIN37	484575	transcript	XM_541689.6	protein_coding	-1	c.-3947G>A
1	116889934	C	T	PASS	upstream_gene_variant	MODIFIER	PSENEN	476479	transcript	NM_001284449.1	protein_coding	-1	c.-1742G>A
1	116889934	C	T	PASS	upstream_gene_variant	MODIFIER	IGFLR1	484576	transcript	XM_022404251.1	protein_coding	-1	c.-1622C>T
1	116889934	C	T	PASS	downstream_gene_variant	MODIFIER	KMT2B	100688666	transcript	XM_003432681.3	protein_coding	-1	c.*4392G>A
1	116891035	G	T	PASS	upstream_gene_variant	MODIFIER	LIN37	484575	transcript	XM_541689.6	protein_coding	-1	c.-5048C>A
1	116891035	G	T	PASS	upstream_gene_variant	MODIFIER	PSENEN	476479	transcript	NM_001284449.1	protein_coding	-1	c.-2843C>A
1	116891035	G	T	PASS	upstream_gene_variant	MODIFIER	IGFLR1	484576	transcript	XM_022404251.1	protein_coding	-1	c.-521G>T
1	116891035	G	T	PASS	downstream_gene_variant	MODIFIER	U2AF1L4	476480	transcript	XM_005616693.3	protein_coding	-1	c.*312G>T
1	116891035	G	T	PASS	downstream_gene_variant	MODIFIER	KMT2B	100688666	transcript	XM_003432681.3	protein_coding	-1	c.*3291C>A
1	116891035	G	T	PASS	intergenic_region	MODIFIER	U2AF1L4-IGFLR1	476480-484576	intergenic_region	476480-484576		-1	n.116891035G>T
1	116921029	C	T	PASS	upstream_gene_variant	MODIFIER	LOC111090531	111090531	transcript	XR_002615113.1	pseudogene	-1	n.-3893C>T
1	116921029	C	T	PASS	upstream_gene_variant	MODIFIER	ZBTB32	484577	transcript	XM_014115696.2	protein_coding	-1	c.-3973G>A
1	116921029	C	T	PASS	upstream_gene_variant	MODIFIER	ZBTB32	484577	transcript	XM_014115693.2	protein_coding	-1	c.-3973G>A
1	116921029	C	T	PASS	upstream_gene_variant	MODIFIER	ZBTB32	484577	transcript	XM_014115702.2	protein_coding	-1	c.-3973G>A
1	116921029	C	T	PASS	intron_variant	MODIFIER	ZBTB32	484577	transcript	XM_014115691.2	protein_coding	1	c.-52+2775G>A
1	116921029	C	T	PASS	intron_variant	MODIFIER	ZBTB32	484577	transcript	XM_022404012.1	protein_coding	1	c.-470-1574G>A
1	116921029	C	T	PASS	intron_variant	MODIFIER	ZBTB32	484577	transcript	XM_022404018.1	protein_coding	1	c.-202+2775G>A
1	116921029	C	T	PASS	intron_variant	MODIFIER	ZBTB32	484577	transcript	XM_022404044.1	protein_coding	1	c.-324+2775G>A
1	116921029	C	T	PASS	intron_variant	MODIFIER	ZBTB32	484577	transcript	XM_022404041.1	protein_coding	1	c.-352+2775G>A
1	116921029	C	T	PASS	intron_variant	MODIFIER	ZBTB32	484577	transcript	XM_022404050.1	protein_coding	1	c.-291+2775G>A
1	116921029	C	T	PASS	intron_variant	MODIFIER	ZBTB32	484577	transcript	XM_022404025.1	protein_coding	1	c.-103+2775G>A
1	116921029	C	T	PASS	intron_variant	MODIFIER	ZBTB32	484577	transcript	XM_022404030.1	protein_coding	1	c.-164+2775G>A
1	116921029	C	T	PASS	intron_variant	MODIFIER	ZBTB32	484577	transcript	XM_022404034.1	protein_coding	1	c.-192+2775G>A
1	116921029	C	T	PASS	intron_variant	MODIFIER	ZBTB32	484577	transcript	XM_022404054.1	protein_coding	1	c.-225+2775G>A
1	116947576	C	T	PASS	upstream_gene_variant	MODIFIER	UPK1A	484579	transcript	XM_022404366.1	protein_coding	-1	c.-476G>A
1	116947576	C	T	PASS	upstream_gene_variant	MODIFIER	UPK1A	484579	transcript	XM_022404372.1	protein_coding	-1	c.-476G>A
1	116947576	C	T	PASS	upstream_gene_variant	MODIFIER	UPK1A	484579	transcript	XM_022404369.1	protein_coding	-1	c.-476G>A
1	116947576	C	T	PASS	upstream_gene_variant	MODIFIER	UPK1A	484579	transcript	XM_541693.4	protein_coding	-1	c.-476G>A
1	116947576	C	T	PASS	intergenic_region	MODIFIER	UPK1A-LOC111090459	484579-111090459	intergenic_region	484579-111090459		-1	n.116947576C>T
1	116951112	G	GCTT	PASS	upstream_gene_variant	MODIFIER	UPK1A	484579	transcript	XM_022404366.1	protein_coding	-1	c.-4013_-4012insAAG
1	116951112	G	GCTT	PASS	upstream_gene_variant	MODIFIER	UPK1A	484579	transcript	XM_022404372.1	protein_coding	-1	c.-4013_-4012insAAG
1	116951112	G	GCTT	PASS	upstream_gene_variant	MODIFIER	UPK1A	484579	transcript	XM_022404369.1	protein_coding	-1	c.-4013_-4012insAAG
1	116951112	G	GCTT	PASS	upstream_gene_variant	MODIFIER	UPK1A	484579	transcript	XM_541693.4	protein_coding	-1	c.-4013_-4012insAAG
1	116951112	G	GCTT	PASS	downstream_gene_variant	MODIFIER	LOC111090459	111090459	transcript	111090459	pseudogene	-1	n.*4854_*4855insAAG
1	116951112	G	GCTT	PASS	intergenic_region	MODIFIER	UPK1A-LOC111090459	484579-111090459	intergenic_region	484579-111090459		-1	n.116951112_116951113insCTT
1	116971052	A	C	GATKstd	upstream_gene_variant	MODIFIER	LOC612644	612644	transcript	XM_850376.4	protein_coding	-1	c.-3559T>G
1	116971052	A	C	GATKstd	downstream_gene_variant	MODIFIER	ETV2	612646	transcript	XM_005616699.3	protein_coding	-1	c.*330T>G
1	116971052	A	C	GATKstd	downstream_gene_variant	MODIFIER	ETV2	612646	transcript	XM_005616701.3	protein_coding	-1	c.*274T>G
1	116971052	A	C	GATKstd	downstream_gene_variant	MODIFIER	ETV2	612646	transcript	XM_005616702.3	protein_coding	-1	c.*330T>G
1	116971052	A	C	GATKstd	downstream_gene_variant	MODIFIER	ETV2	612646	transcript	XM_005616700.3	protein_coding	-1	c.*330T>G
1	116971052	A	C	GATKstd	intergenic_region	MODIFIER	LOC612644-ETV2	612644-612646	intergenic_region	612644-612646		-1	n.116971052A>C
1	117110923	T	C	PASS	intron_variant	MODIFIER	ATP4A	431686	transcript	NM_001003342.1	protein_coding	12	c.1866+276T>C
1	117193183	C	T	PASS	downstream_gene_variant	MODIFIER	FFAR2	484580	transcript	XM_005616709.3	protein_coding	-1	c.*5106G>A
1	117193183	C	T	PASS	downstream_gene_variant	MODIFIER	FFAR2	484580	transcript	XM_005616710.3	protein_coding	-1	c.*5106G>A
1	117193183	C	T	PASS	intron_variant	MODIFIER	LOC111090545	111090545	transcript	XR_002615132.1	pseudogene	2	n.309+12135C>T
1	117363381	C	T	PASS	intron_variant	MODIFIER	FAM187B	612665	transcript	XM_850399.4	protein_coding	1	c.758+501C>T
1	117363381	C	T	PASS	intron_variant	MODIFIER	FAM187B	612665	transcript	XM_005616720.3	protein_coding	1	c.714-3156C>T
1	117391128	G	C	PASS	intergenic_region	MODIFIER	FAM187B-FXYD5	612665-612666	intergenic_region	612665-612666		-1	n.117391128G>C
1	117400297	A	T	PASS	intergenic_region	MODIFIER	FAM187B-FXYD5	612665-612666	intergenic_region	612665-612666		-1	n.117400297A>T
1	117401078	G	A	PASS	intergenic_region	MODIFIER	FAM187B-FXYD5	612665-612666	intergenic_region	612665-612666		-1	n.117401078G>A
1	117417602	C	G	PASS	intron_variant	MODIFIER	FXYD5	612666	transcript	XM_022404384.1	protein_coding	5	c.317-831G>C
1	117417602	C	G	PASS	intron_variant	MODIFIER	FXYD5	612666	transcript	XM_005616721.3	protein_coding	5	c.317-831G>C
1	117433829	G	A	PASS	upstream_gene_variant	MODIFIER	LOC106559193	106559193	transcript	XR_001316761.1	pseudogene	-1	n.-952C>T
1	117433829	G	A	PASS	downstream_gene_variant	MODIFIER	FXYD1	476487	transcript	XM_022420156.1	protein_coding	-1	c.*4944C>T
1	117433829	G	A	PASS	downstream_gene_variant	MODIFIER	FXYD1	476487	transcript	XM_005615754.3	protein_coding	-1	c.*2684C>T
1	117433829	G	A	PASS	downstream_gene_variant	MODIFIER	FXYD1	476487	transcript	XM_014114177.2	protein_coding	-1	c.*2684C>T
1	117433829	G	A	PASS	downstream_gene_variant	MODIFIER	FXYD1	476487	transcript	NM_001195142.1	protein_coding	-1	c.*2684C>T
1	117433829	G	A	PASS	downstream_gene_variant	MODIFIER	FXYD1	476487	transcript	NM_001195143.1	protein_coding	-1	c.*2684C>T
1	117433829	G	A	PASS	downstream_gene_variant	MODIFIER	FXYD1	476487	transcript	XM_014114188.2	protein_coding	-1	c.*2684C>T
1	117433829	G	A	PASS	downstream_gene_variant	MODIFIER	FXYD1	476487	transcript	XM_014114183.2	protein_coding	-1	c.*2684C>T
1	117433829	G	A	PASS	downstream_gene_variant	MODIFIER	FXYD1	476487	transcript	XM_005615755.3	protein_coding	-1	c.*2684C>T
1	117433829	G	A	PASS	intergenic_region	MODIFIER	LOC106559193-FXYD1	106559193-476487	intergenic_region	106559193-476487		-1	n.117433829G>A
1	117437986	C	A	PASS	downstream_gene_variant	MODIFIER	FXYD1	476487	transcript	XM_022420156.1	protein_coding	-1	c.*787G>T
1	117437986	C	A	PASS	intron_variant	MODIFIER	FXYD1	476487	transcript	XM_005615754.3	protein_coding	4	c.169+127G>T
1	117437986	C	A	PASS	intron_variant	MODIFIER	FXYD1	476487	transcript	XM_014114177.2	protein_coding	4	c.484+127G>T
1	117437986	C	A	PASS	intron_variant	MODIFIER	FXYD1	476487	transcript	NM_001195142.1	protein_coding	4	c.169+127G>T
1	117437986	C	A	PASS	intron_variant	MODIFIER	FXYD1	476487	transcript	NM_001195143.1	protein_coding	4	c.169+127G>T
1	117437986	C	A	PASS	intron_variant	MODIFIER	FXYD1	476487	transcript	XM_014114188.2	protein_coding	4	c.169+127G>T
1	117437986	C	A	PASS	intron_variant	MODIFIER	FXYD1	476487	transcript	XM_014114183.2	protein_coding	4	c.265+127G>T
1	117437986	C	A	PASS	intron_variant	MODIFIER	FXYD1	476487	transcript	XM_005615755.3	protein_coding	4	c.169+127G>T
1	117544660	C	T	PASS	intergenic_region	MODIFIER	GRAMD1A-ZNF792	484585-484586	intergenic_region	484585-484586		-1	n.117544660C>T
1	117635242	G	A	PASS	downstream_gene_variant	MODIFIER	LOC102153858	102153858	transcript	XR_002631874.1	pseudogene	-1	n.*2154G>A
1	117635242	G	A	PASS	downstream_gene_variant	MODIFIER	LOC102153858	102153858	transcript	XR_291455.2	pseudogene	-1	n.*2154G>A
1	117635242	G	A	PASS	intergenic_region	MODIFIER	LOC102153858-ZNF599	102153858-100683052	intergenic_region	102153858-100683052		-1	n.117635242G>A
1	117755067	ACT	A	PASS	downstream_gene_variant	MODIFIER	LOC111090012	111090012	transcript	XM_022407114.1	protein_coding	-1	c.*16075_*16076delCT
1	117755067	ACT	A	PASS	intergenic_region	MODIFIER	LOC111090012-LOC102153923	111090012-102153923	intergenic_region	111090012-102153923		-1	n.117755068_117755069delCT
1	118130312	A	G	PASS	intron_variant	MODIFIER	LOC111098298	111098298	transcript	XR_002631987.1	pseudogene	2	n.158-2920A>G
1	118177234	A	G	PASS	intron_variant	MODIFIER	LOC111098296	111098296	transcript	XR_002631972.1	pseudogene	1	n.87+37267A>G
1	118177234	A	G	PASS	intron_variant	MODIFIER	LOC111098296	111098296	transcript	XR_002631983.1	pseudogene	1	n.87+37267A>G
1	118689800	C	T	PASS	intron_variant	MODIFIER	PEPD	476493	transcript	XM_533702.5	protein_coding	6	c.503+885C>T
1	118689800	C	T	PASS	intron_variant	MODIFIER	PEPD	476493	transcript	XM_005616765.3	protein_coding	4	c.287+885C>T
1	118710632	C	T	PASS	upstream_gene_variant	MODIFIER	LOC111098324	111098324	transcript	XR_002632021.1	pseudogene	-1	n.-1023G>A
1	118710632	C	T	PASS	downstream_gene_variant	MODIFIER	LOC111098323	111098323	transcript	XR_002632018.1	pseudogene	-1	n.*3131G>A
1	118710632	C	T	PASS	intron_variant	MODIFIER	PEPD	476493	transcript	XM_533702.5	protein_coding	9	c.671+2009C>T
1	118710632	C	T	PASS	intron_variant	MODIFIER	PEPD	476493	transcript	XM_005616765.3	protein_coding	7	c.455+2009C>T
1	120133652	A	AAAG	PASS	intergenic_region	MODIFIER	LOC111098384-LOC111090841	111098384-111090841	intergenic_region	111098384-111090841		-1	n.120133652_120133653insAAG
1	120447328	G	A	PASS	intron_variant	MODIFIER	TSHZ3	484607	transcript	XM_005616783.3	protein_coding	1	c.41-5193G>A
1	120447328	G	A	PASS	intron_variant	MODIFIER	TSHZ3	484607	transcript	XR_002632157.1	pseudogene	1	n.84-13412G>A
1	120447328	G	A	PASS	intron_variant	MODIFIER	TSHZ3	484607	transcript	XM_022426433.1	protein_coding	2	c.-95-5193G>A
1	120453185	G	T	PASS	missense_variant	MODERATE	TSHZ3	484607	transcript	XM_005616783.3	protein_coding	2	c.705G>T	p.Glu235Asp
1	120453185	G	T	PASS	missense_variant	MODERATE	TSHZ3	484607	transcript	XM_022426433.1	protein_coding	3	c.570G>T	p.Glu190Asp
1	120453185	G	T	PASS	intron_variant	MODIFIER	TSHZ3	484607	transcript	XR_002632157.1	pseudogene	1	n.84-7555G>T
1	120533141	C	T	PASS	intergenic_region	MODIFIER	TSHZ3-ZNF536	484607-484609	intergenic_region	484607-484609		-1	n.120533141C>T
1	120705101	G	GA	PASS	intergenic_region	MODIFIER	TSHZ3-ZNF536	484607-484609	intergenic_region	484607-484609		-1	n.120705101_120705102insA
1	120735659	GTTCTTTTTTTTTT	G	PASS	intergenic_region	MODIFIER	TSHZ3-ZNF536	484607-484609	intergenic_region	484607-484609		-1	n.120735660_120735672delTTCTTTTTTTTTT
1	121105108	C	T	PASS	intron_variant	MODIFIER	ZNF536	484609	transcript	XM_022426442.1	protein_coding	4	c.3964+18588G>A
1	121105108	C	T	PASS	intron_variant	MODIFIER	ZNF536	484609	transcript	XM_022426464.1	protein_coding	3	c.3811+18588G>A
1	121105108	C	T	PASS	intron_variant	MODIFIER	ZNF536	484609	transcript	XM_022426460.1	protein_coding	4	c.3901+18588G>A
1	121105108	C	T	PASS	intron_variant	MODIFIER	ZNF536	484609	transcript	XM_005616788.3	protein_coding	5	c.3901+18588G>A
1	121105108	C	T	PASS	intron_variant	MODIFIER	ZNF536	484609	transcript	XM_005616784.3	protein_coding	5	c.3901+18588G>A
1	121105108	C	T	PASS	intron_variant	MODIFIER	ZNF536	484609	transcript	XM_022426450.1	protein_coding	6	c.3901+18588G>A
1	121105108	C	T	PASS	intron_variant	MODIFIER	ZNF536	484609	transcript	XM_005616786.3	protein_coding	5	c.3901+18588G>A
1	121105108	C	T	PASS	intron_variant	MODIFIER	ZNF536	484609	transcript	XM_005616785.3	protein_coding	5	c.3901+18588G>A
1	121105108	C	T	PASS	intron_variant	MODIFIER	ZNF536	484609	transcript	XM_005616787.3	protein_coding	5	c.3901+18588G>A
1	121105108	C	T	PASS	intron_variant	MODIFIER	ZNF536	484609	transcript	XM_022426473.1	protein_coding	4	c.3964+18588G>A
10	1043374	C	G	PASS	intergenic_region	MODIFIER	HSD17B6-LOC100687241	481118-100687241	intergenic_region	481118-100687241		-1	n.1043374C>G
10	1901042	AT	A	PASS	upstream_gene_variant	MODIFIER	CTDSP2	481135	transcript	XM_538256.6	protein_coding	-1	c.-2746delA
10	1901042	AT	A	PASS	intron_variant	MODIFIER	LOC102153380	102153380	transcript	XR_293274.1	pseudogene	1	n.177+1813delT
10	1915644	T	G	PASS	intron_variant	MODIFIER	LOC106559349	106559349	transcript	XR_001317004.2	pseudogene	1	n.80+337T>G
10	2866736	G	A	PASS	intergenic_region	MODIFIER	LRIG3-LOC106559347	474423-106559347	intergenic_region	474423-106559347		-1	n.2866736G>A
10	4047708	G	GAA	PASS	intergenic_region	MODIFIER	LOC100856731-LOC106559344	100856731-106559344	intergenic_region	100856731-106559344		-1	n.4047708_4047709insAA
10	4104022	T	G	PASS	intergenic_region	MODIFIER	LOC100856731-LOC106559344	100856731-106559344	intergenic_region	100856731-106559344		-1	n.4104022T>G
10	4416831	G	T	PASS	intergenic_region	MODIFIER	LOC106559344-LOC111097816	106559344-111097816	intergenic_region	106559344-111097816		-1	n.4416831G>T
10	4982336	A	G	PASS	intergenic_region	MODIFIER	LOC111097816-FAM19A2	111097816-607990	intergenic_region	111097816-607990		-1	n.4982336A>G
10	5342246	T	A	PASS	intergenic_region	MODIFIER	FAM19A2-USP15	607990-474424	intergenic_region	607990-474424		-1	n.5342246T>A
10	8086389	C	T	PASS	downstream_gene_variant	MODIFIER	LOC111097584	111097584	transcript	XR_002630424.1	pseudogene	-1	n.*2930C>T
10	8086389	C	T	PASS	intergenic_region	MODIFIER	LOC111097584-LOC111097820	111097584-111097820	intergenic_region	111097584-111097820		-1	n.8086389C>T
10	8421225	G	GGCCCCCC	PASS	intron_variant	MODIFIER	HMGA2	100271859	transcript	XM_022424167.1	protein_coding	3	c.151-57629_151-57628insGCCCCCC
10	9808251	C	T	PASS	intron_variant	MODIFIER	LOC102151646	102151646	transcript	XR_293290.3	pseudogene	1	n.296+15959C>T
10	9841081	G	A	PASS	intron_variant	MODIFIER	LOC102151646	102151646	transcript	XR_293290.3	pseudogene	2	n.412+9226G>A
10	10994937	G	A	PASS	intron_variant	MODIFIER	CPM	100685525	transcript	XM_022424880.1	protein_coding	2	c.366+2745C>T
10	11093413	G	A	PASS	intergenic_region	MODIFIER	CPM-LOC102153043	100685525-102153043	intergenic_region	100685525-102153043		-1	n.11093413G>A
10	11098870	GGGGTGACT	G	PASS	intergenic_region	MODIFIER	CPM-LOC102153043	100685525-102153043	intergenic_region	100685525-102153043		-1	n.11098871_11098878delGGGTGACT
10	11115781	CACCT	C	PASS	intergenic_region	MODIFIER	CPM-LOC102153043	100685525-102153043	intergenic_region	100685525-102153043		-1	n.11115782_11115785delACCT
10	11158498	C	T	PASS	intergenic_region	MODIFIER	CPM-LOC102153043	100685525-102153043	intergenic_region	100685525-102153043		-1	n.11158498C>T
10	11172321	A	C	PASS	intergenic_region	MODIFIER	CPM-LOC102153043	100685525-102153043	intergenic_region	100685525-102153043		-1	n.11172321A>C
10	11177366	C	CACACACACACACACAG	PASS	intergenic_region	MODIFIER	CPM-LOC102153043	100685525-102153043	intergenic_region	100685525-102153043		-1	n.11177366_11177367insACACACACACACACAG
10	11183141	C	T	PASS	intergenic_region	MODIFIER	CPM-LOC102153043	100685525-102153043	intergenic_region	100685525-102153043		-1	n.11183141C>T
10	11212274	G	A	PASS	intergenic_region	MODIFIER	LOC111097826-LOC102153150	111097826-102153150	intergenic_region	111097826-102153150		-1	n.11212274G>A
10	11269250	CTCT	C	PASS	intron_variant	MODIFIER	CPSF6	474441	transcript	XM_014117117.1	protein_coding	1	c.130-2742_130-2740delTCT
10	11292739	T	TAA	PASS	3_prime_UTR_variant	MODIFIER	CPSF6	474441	transcript	XM_014117117.1	protein_coding	11	c.*236_*237dupAA
10	11323340	A	G	PASS	intergenic_region	MODIFIER	CPSF6-LOC100685946	474441-100685946	intergenic_region	474441-100685946		-1	n.11323340A>G
10	11328562	A	G	PASS	intergenic_region	MODIFIER	CPSF6-LOC100685946	474441-100685946	intergenic_region	474441-100685946		-1	n.11328562A>G
10	11340154	G	C	PASS	upstream_gene_variant	MODIFIER	LOC100685946	100685946	transcript	100685946	pseudogene	-1	n.-789G>C
10	11340154	G	C	PASS	intergenic_region	MODIFIER	CPSF6-LOC100685946	474441-100685946	intergenic_region	474441-100685946		-1	n.11340154G>C
10	11365801	AATGAATG	A	PASS	intron_variant	MODIFIER	YEATS4	474443	transcript	XM_022424194.1	protein_coding	1	c.51+1145_51+1151delATGAATG
10	11365801	AATGAATG	A	PASS	intron_variant	MODIFIER	YEATS4	474443	transcript	XM_022424195.1	protein_coding	1	c.51+1145_51+1151delATGAATG
10	11365801	AATGAATG	A	PASS	intron_variant	MODIFIER	YEATS4	474443	transcript	XM_531673.5	protein_coding	1	c.51+1145_51+1151delATGAATG
10	11370021	A	AAATC	PASS	intron_variant	MODIFIER	YEATS4	474443	transcript	XM_022424194.1	protein_coding	2	c.172-1083_172-1082insAATC
10	11370021	A	AAATC	PASS	intron_variant	MODIFIER	YEATS4	474443	transcript	XM_022424195.1	protein_coding	2	c.172-1083_172-1082insAATC
10	11370021	A	AAATC	PASS	intron_variant	MODIFIER	YEATS4	474443	transcript	XM_531673.5	protein_coding	2	c.172-1083_172-1082insAATC
10	11405416	G	A	PASS	intergenic_region	MODIFIER	YEATS4-FRS2	474443-474444	intergenic_region	474443-474444		-1	n.11405416G>A
10	11448979	A	G	PASS	intron_variant	MODIFIER	FRS2	474444	transcript	XM_005625610.3	protein_coding	1	c.-416+2990A>G
10	11448979	A	G	PASS	intron_variant	MODIFIER	FRS2	474444	transcript	XM_005625612.3	protein_coding	1	c.-459+2990A>G
10	11448979	A	G	PASS	intron_variant	MODIFIER	FRS2	474444	transcript	XM_005625613.3	protein_coding	1	c.-315+2990A>G
10	11448979	A	G	PASS	intron_variant	MODIFIER	FRS2	474444	transcript	XM_022424197.1	protein_coding	1	c.-358+2990A>G
10	11448979	A	G	PASS	intron_variant	MODIFIER	FRS2	474444	transcript	XM_005625611.2	protein_coding	1	c.-416+2302A>G
10	11461809	T	G	PASS	intron_variant	MODIFIER	FRS2	474444	transcript	XM_005625610.3	protein_coding	1	c.-416+15820T>G
10	11461809	T	G	PASS	intron_variant	MODIFIER	FRS2	474444	transcript	XM_005625612.3	protein_coding	1	c.-459+15820T>G
10	11461809	T	G	PASS	intron_variant	MODIFIER	FRS2	474444	transcript	XM_005625613.3	protein_coding	1	c.-315+15820T>G
10	11461809	T	G	PASS	intron_variant	MODIFIER	FRS2	474444	transcript	XM_022424197.1	protein_coding	1	c.-358+15820T>G
10	11461809	T	G	PASS	intron_variant	MODIFIER	FRS2	474444	transcript	XM_005625611.2	protein_coding	1	c.-416+15132T>G
10	11492562	A	G	PASS	intron_variant	MODIFIER	FRS2	474444	transcript	XM_005625610.3	protein_coding	1	c.-415-3469A>G
10	11492562	A	G	PASS	intron_variant	MODIFIER	FRS2	474444	transcript	XM_005625612.3	protein_coding	1	c.-458-3469A>G
10	11492562	A	G	PASS	intron_variant	MODIFIER	FRS2	474444	transcript	XM_005625613.3	protein_coding	1	c.-314-3469A>G
10	11492562	A	G	PASS	intron_variant	MODIFIER	FRS2	474444	transcript	XM_022424197.1	protein_coding	1	c.-357-3469A>G
10	11492562	A	G	PASS	intron_variant	MODIFIER	FRS2	474444	transcript	XM_005625611.2	protein_coding	1	c.-415-3469A>G
10	11560348	G	A	PASS	5_prime_UTR_variant	MODIFIER	CCT2	474445	transcript	XM_005625615.2	protein_coding	1	c.-95G>A
10	11560348	G	A	PASS	5_prime_UTR_variant	MODIFIER	CCT2	474445	transcript	XM_531675.6	protein_coding	1	c.-95G>A
10	11560348	G	A	PASS	5_prime_UTR_variant	MODIFIER	CCT2	474445	transcript	XM_005625616.3	protein_coding	1	c.-95G>A
10	11560348	G	A	PASS	upstream_gene_variant	MODIFIER	LOC111097593	111097593	transcript	XR_002630456.1	pseudogene	-1	n.-173C>T
10	11560348	G	A	PASS	upstream_gene_variant	MODIFIER	LOC111097593	111097593	transcript	XR_002630457.1	pseudogene	-1	n.-177C>T
10	11583338	TACAC	T	PASS	3_prime_UTR_variant	MODIFIER	LRRC10	481157	transcript	XM_005625614.3	protein_coding	1	c.*1169_*1172delGTGT
10	11583338	TACAC	T	PASS	downstream_gene_variant	MODIFIER	CCT2	474445	transcript	XM_531675.6	protein_coding	-1	c.*5042_*5045delACAC
10	11583338	TACAC	T	PASS	intron_variant	MODIFIER	CCT2	474445	transcript	XM_005625615.2	protein_coding	15	c.1578-2444_1578-2441delCACA
10	11583338	TACAC	T	PASS	intron_variant	MODIFIER	CCT2	474445	transcript	XM_005625616.3	protein_coding	15	c.1578-2864_1578-2861delCACA
10	11598004	G	A	PASS	downstream_gene_variant	MODIFIER	BEST3	481158	transcript	XM_538279.6	protein_coding	-1	c.*2333C>T
10	11598004	G	A	PASS	downstream_gene_variant	MODIFIER	BEST3	481158	transcript	XM_005625618.3	protein_coding	-1	c.*2333C>T
10	11598004	G	A	PASS	intergenic_region	MODIFIER	CCT2-BEST3	474445-481158	intergenic_region	474445-481158		-1	n.11598004G>A
10	11604346	GC	G	PASS	intron_variant	MODIFIER	BEST3	481158	transcript	XM_538279.6	protein_coding	9	c.1101-3098delG
10	11604346	GC	G	PASS	intron_variant	MODIFIER	BEST3	481158	transcript	XM_005625618.3	protein_coding	7	c.783-3098delG
10	11605391	G	GGC	PASS	intron_variant	MODIFIER	BEST3	481158	transcript	XM_538279.6	protein_coding	9	c.1101-4143_1101-4142insGC
10	11605391	G	GGC	PASS	intron_variant	MODIFIER	BEST3	481158	transcript	XM_005625618.3	protein_coding	7	c.783-4143_783-4142insGC
10	11754138	G	C	PASS	intergenic_region	MODIFIER	RAB3IP-MYRFL	481159-102153182	intergenic_region	481159-102153182		-1	n.11754138G>C
10	11873355	C	T	PASS	intergenic_region	MODIFIER	MYRFL-LOC100686334	102153182-100686334	intergenic_region	102153182-100686334		-1	n.11873355C>T
10	11942846	A	T	PASS	upstream_gene_variant	MODIFIER	LOC100686334	100686334	transcript	100686334	pseudogene	-1	n.-4870A>T
10	11942846	A	T	PASS	intergenic_region	MODIFIER	MYRFL-LOC100686334	102153182-100686334	intergenic_region	102153182-100686334		-1	n.11942846A>T
10	11991582	T	G	PASS	intron_variant	MODIFIER	LOC111097594	111097594	transcript	XR_002630458.1	pseudogene	2	n.337-3761A>C
10	12024299	C	T	PASS	upstream_gene_variant	MODIFIER	LOC111097594	111097594	transcript	XR_002630458.1	pseudogene	-1	n.-4683G>A
10	12024299	C	T	PASS	intergenic_region	MODIFIER	LOC111097594-LOC111097595	111097594-111097595	intergenic_region	111097594-111097595		-1	n.12024299C>T
10	12105388	G	A	PASS	intron_variant	MODIFIER	CNOT2	474446	transcript	XM_005625626.3	protein_coding	2	c.78+3921G>A
10	12105388	G	A	PASS	intron_variant	MODIFIER	CNOT2	474446	transcript	XM_022424202.1	protein_coding	2	c.78+3921G>A
10	12105388	G	A	PASS	intron_variant	MODIFIER	CNOT2	474446	transcript	XM_022424201.1	protein_coding	2	c.48+3921G>A
10	12105388	G	A	PASS	intron_variant	MODIFIER	CNOT2	474446	transcript	XM_005625625.2	protein_coding	1	c.-12-19629G>A
10	12105388	G	A	PASS	intron_variant	MODIFIER	CNOT2	474446	transcript	XM_005625627.2	protein_coding	1	c.-38+3921G>A
10	12105856	G	A	PASS	intron_variant	MODIFIER	CNOT2	474446	transcript	XM_005625626.3	protein_coding	2	c.78+4389G>A
10	12105856	G	A	PASS	intron_variant	MODIFIER	CNOT2	474446	transcript	XM_022424202.1	protein_coding	2	c.78+4389G>A
10	12105856	G	A	PASS	intron_variant	MODIFIER	CNOT2	474446	transcript	XM_022424201.1	protein_coding	2	c.48+4389G>A
10	12105856	G	A	PASS	intron_variant	MODIFIER	CNOT2	474446	transcript	XM_005625625.2	protein_coding	1	c.-12-19161G>A
10	12105856	G	A	PASS	intron_variant	MODIFIER	CNOT2	474446	transcript	XM_005625627.2	protein_coding	1	c.-38+4389G>A
10	12178410	T	A	PASS	downstream_gene_variant	MODIFIER	CNOT2	474446	transcript	XM_005625626.3	protein_coding	-1	c.*6003T>A
10	12178410	T	A	PASS	downstream_gene_variant	MODIFIER	CNOT2	474446	transcript	XM_022424201.1	protein_coding	-1	c.*6003T>A
10	12178410	T	A	PASS	downstream_gene_variant	MODIFIER	CNOT2	474446	transcript	XM_005625625.2	protein_coding	-1	c.*6003T>A
10	12178410	T	A	PASS	downstream_gene_variant	MODIFIER	CNOT2	474446	transcript	XM_005625627.2	protein_coding	-1	c.*6003T>A
10	12178410	T	A	PASS	intergenic_region	MODIFIER	CNOT2-LOC111097597	474446-111097597	intergenic_region	474446-111097597		-1	n.12178410T>A
10	12195751	C	T	PASS	3_prime_UTR_variant	MODIFIER	LOC111097597	111097597	transcript	XM_022424211.1	protein_coding	3	c.*2148G>A
10	12195751	C	T	PASS	downstream_gene_variant	MODIFIER	LOC111097597	111097597	transcript	XM_022424208.1	protein_coding	-1	c.*6562G>A
10	12195751	C	T	PASS	downstream_gene_variant	MODIFIER	LOC111097597	111097597	transcript	XM_022424210.1	protein_coding	-1	c.*4724G>A
10	12195751	C	T	PASS	downstream_gene_variant	MODIFIER	LOC111097597	111097597	transcript	XM_022424209.1	protein_coding	-1	c.*6714G>A
10	12195751	C	T	PASS	downstream_gene_variant	MODIFIER	LOC111097597	111097597	transcript	XM_022424212.1	protein_coding	-1	c.*6457G>A
10	12195751	C	T	PASS	downstream_gene_variant	MODIFIER	LOC111097597	111097597	transcript	XR_002630470.1	pseudogene	-1	n.*4990G>A
10	12195751	C	T	PASS	downstream_gene_variant	MODIFIER	LOC111097597	111097597	transcript	XR_002630460.1	pseudogene	-1	n.*4990G>A
10	12195751	C	T	PASS	downstream_gene_variant	MODIFIER	LOC111097597	111097597	transcript	XR_002630463.1	pseudogene	-1	n.*4990G>A
10	12195751	C	T	PASS	downstream_gene_variant	MODIFIER	LOC111097597	111097597	transcript	XR_002630464.1	pseudogene	-1	n.*4990G>A
10	12195751	C	T	PASS	downstream_gene_variant	MODIFIER	LOC111097597	111097597	transcript	XR_002630465.1	pseudogene	-1	n.*4990G>A
10	12195751	C	T	PASS	downstream_gene_variant	MODIFIER	LOC111097597	111097597	transcript	XR_002630467.1	pseudogene	-1	n.*4990G>A
10	12195751	C	T	PASS	downstream_gene_variant	MODIFIER	LOC111097597	111097597	transcript	XR_002630468.1	pseudogene	-1	n.*4990G>A
10	12252881	CTTTCTTTCT	C	PASS	downstream_gene_variant	MODIFIER	KCNMB4	474447	transcript	XR_002630474.1	pseudogene	-1	n.*1143_*1151delTTTCTTTCT
10	12252881	CTTTCTTTCT	C	PASS	intergenic_region	MODIFIER	KCNMB4-PTPRB	474447-481162	intergenic_region	474447-481162		-1	n.12252882_12252890delTTTCTTTCT
10	12263430	T	A	PASS	downstream_gene_variant	MODIFIER	PTPRB	481162	transcript	XM_538283.6	protein_coding	-1	c.*9924A>T
10	12263430	T	A	PASS	downstream_gene_variant	MODIFIER	PTPRB	481162	transcript	XM_022424215.1	protein_coding	-1	c.*9924A>T
10	12263430	T	A	PASS	downstream_gene_variant	MODIFIER	PTPRB	481162	transcript	XM_022424214.1	protein_coding	-1	c.*9409A>T
10	12263430	T	A	PASS	intergenic_region	MODIFIER	KCNMB4-PTPRB	474447-481162	intergenic_region	474447-481162		-1	n.12263430T>A
10	12281807	C	T	PASS	intron_variant	MODIFIER	PTPRB	481162	transcript	XM_538283.6	protein_coding	32	c.6504+221G>A
10	12281807	C	T	PASS	intron_variant	MODIFIER	PTPRB	481162	transcript	XM_022424215.1	protein_coding	31	c.6243+221G>A
10	12281807	C	T	PASS	intron_variant	MODIFIER	PTPRB	481162	transcript	XM_022424214.1	protein_coding	32	c.6504+221G>A
10	12290627	GAATA	G	PASS	intron_variant	MODIFIER	PTPRB	481162	transcript	XM_538283.6	protein_coding	22	c.5495-873_5495-870delTATT
10	12290627	GAATA	G	PASS	intron_variant	MODIFIER	PTPRB	481162	transcript	XM_022424215.1	protein_coding	21	c.5234-873_5234-870delTATT
10	12290627	GAATA	G	PASS	intron_variant	MODIFIER	PTPRB	481162	transcript	XM_022424214.1	protein_coding	22	c.5495-873_5495-870delTATT
10	12327319	C	T	PASS	intron_variant	MODIFIER	PTPRB	481162	transcript	XM_538283.6	protein_coding	10	c.2578+1584G>A
10	12327319	C	T	PASS	intron_variant	MODIFIER	PTPRB	481162	transcript	XM_022424215.1	protein_coding	9	c.2317+1584G>A
10	12327319	C	T	PASS	intron_variant	MODIFIER	PTPRB	481162	transcript	XM_022424214.1	protein_coding	10	c.2578+1584G>A
10	12336706	G	A	PASS	intron_variant	MODIFIER	PTPRB	481162	transcript	XM_538283.6	protein_coding	7	c.1781-821C>T
10	12336706	G	A	PASS	intron_variant	MODIFIER	PTPRB	481162	transcript	XM_022424215.1	protein_coding	7	c.1781-821C>T
10	12336706	G	A	PASS	intron_variant	MODIFIER	PTPRB	481162	transcript	XM_022424214.1	protein_coding	7	c.1781-821C>T
10	12353242	G	GC	PASS	intron_variant	MODIFIER	PTPRB	481162	transcript	XM_538283.6	protein_coding	4	c.982+64_982+65insG
10	12353242	G	GC	PASS	intron_variant	MODIFIER	PTPRB	481162	transcript	XM_022424215.1	protein_coding	4	c.982+64_982+65insG
10	12353242	G	GC	PASS	intron_variant	MODIFIER	PTPRB	481162	transcript	XM_022424214.1	protein_coding	4	c.982+64_982+65insG
10	12365702	CG	C	PASS	intron_variant	MODIFIER	PTPRB	481162	transcript	XM_538283.6	protein_coding	3	c.708+6527delC
10	12365702	CG	C	PASS	intron_variant	MODIFIER	PTPRB	481162	transcript	XM_022424215.1	protein_coding	3	c.708+6527delC
10	12365702	CG	C	PASS	intron_variant	MODIFIER	PTPRB	481162	transcript	XM_022424214.1	protein_coding	3	c.708+6527delC
10	12396911	T	TA	PASS	intron_variant	MODIFIER	PTPRR	481163	transcript	XM_538284.6	protein_coding	13	c.1580+6260_1580+6261insT
10	12396911	T	TA	PASS	intron_variant	MODIFIER	PTPRR	481163	transcript	XM_022424216.1	protein_coding	10	c.1256+6260_1256+6261insT
10	12396911	T	TA	PASS	intron_variant	MODIFIER	PTPRR	481163	transcript	XM_005625630.3	protein_coding	12	c.1508+6260_1508+6261insT
10	12408764	AAAC	A	PASS	intron_variant	MODIFIER	PTPRR	481163	transcript	XM_538284.6	protein_coding	10	c.1198-29_1198-27delGTT
10	12408764	AAAC	A	PASS	intron_variant	MODIFIER	PTPRR	481163	transcript	XM_022424216.1	protein_coding	7	c.874-29_874-27delGTT
10	12408764	AAAC	A	PASS	intron_variant	MODIFIER	PTPRR	481163	transcript	XM_005625630.3	protein_coding	9	c.1126-29_1126-27delGTT
10	12416591	A	T	PASS	intron_variant	MODIFIER	PTPRR	481163	transcript	XM_538284.6	protein_coding	10	c.1197+1372T>A
10	12416591	A	T	PASS	intron_variant	MODIFIER	PTPRR	481163	transcript	XM_022424216.1	protein_coding	7	c.873+1372T>A
10	12416591	A	T	PASS	intron_variant	MODIFIER	PTPRR	481163	transcript	XM_005625630.3	protein_coding	9	c.1125+1372T>A
10	12416593	A	T	PASS	intron_variant	MODIFIER	PTPRR	481163	transcript	XM_538284.6	protein_coding	10	c.1197+1370T>A
10	12416593	A	T	PASS	intron_variant	MODIFIER	PTPRR	481163	transcript	XM_022424216.1	protein_coding	7	c.873+1370T>A
10	12416593	A	T	PASS	intron_variant	MODIFIER	PTPRR	481163	transcript	XM_005625630.3	protein_coding	9	c.1125+1370T>A
10	12416594	C	T	PASS	intron_variant	MODIFIER	PTPRR	481163	transcript	XM_538284.6	protein_coding	10	c.1197+1369G>A
10	12416594	C	T	PASS	intron_variant	MODIFIER	PTPRR	481163	transcript	XM_022424216.1	protein_coding	7	c.873+1369G>A
10	12416594	C	T	PASS	intron_variant	MODIFIER	PTPRR	481163	transcript	XM_005625630.3	protein_coding	9	c.1125+1369G>A
10	12416604	C	T	PASS	intron_variant	MODIFIER	PTPRR	481163	transcript	XM_538284.6	protein_coding	10	c.1197+1359G>A
10	12416604	C	T	PASS	intron_variant	MODIFIER	PTPRR	481163	transcript	XM_022424216.1	protein_coding	7	c.873+1359G>A
10	12416604	C	T	PASS	intron_variant	MODIFIER	PTPRR	481163	transcript	XM_005625630.3	protein_coding	9	c.1125+1359G>A
10	12545878	G	A	PASS	intron_variant	MODIFIER	PTPRR	481163	transcript	XM_538284.6	protein_coding	2	c.63+47722C>T
10	12609825	CT	C	PASS	intron_variant	MODIFIER	PTPRR	481163	transcript	XM_538284.6	protein_coding	1	c.-234+8475delA
10	12623868	CTA	C	PASS	intergenic_region	MODIFIER	PTPRR-TSPAN8	481163-474448	intergenic_region	481163-474448		-1	n.12623869_12623870delTA
10	12751497	A	AGC	PASS	intergenic_region	MODIFIER	PTPRR-TSPAN8	481163-474448	intergenic_region	481163-474448		-1	n.12751497_12751498insGC
10	12751499	A	ATCTTGGGGTGGAGACTTTTGGGTTTTCTAGC	PASS	intergenic_region	MODIFIER	PTPRR-TSPAN8	481163-474448	intergenic_region	481163-474448		-1	n.12751499_12751500insTCTTGGGGTGGAGACTTTTGGGTTTTCTAGC
10	12801293	G	A	PASS	intron_variant	MODIFIER	TSPAN8	474448	transcript	XM_531678.6	protein_coding	2	c.124-1052C>T
10	12904005	A	T	PASS	intergenic_region	MODIFIER	LOC100684550-LOC100684625	100684550-100684625	intergenic_region	100684550-100684625		-1	n.12904005A>T
10	14350250	T	C	PASS	intergenic_region	MODIFIER	TRHDE-LOC102153670	481166-102153670	intergenic_region	481166-102153670		-1	n.14350250T>C
10	14762627	TTTTTGTTTTG	T	PASS	intergenic_region	MODIFIER	TRHDE-LOC102153670	481166-102153670	intergenic_region	481166-102153670		-1	n.14762628_14762637delTTTTGTTTTG
10	15295855	T	G	PASS	intergenic_region	MODIFIER	LOC111097827-LOC111097603	111097827-111097603	intergenic_region	111097827-111097603		-1	n.15295855T>G
10	15295859	G	A	PASS	intergenic_region	MODIFIER	LOC111097827-LOC111097603	111097827-111097603	intergenic_region	111097827-111097603		-1	n.15295859G>A
10	15295931	A	C	PASS	intergenic_region	MODIFIER	LOC111097827-LOC111097603	111097827-111097603	intergenic_region	111097827-111097603		-1	n.15295931A>C
10	15295932	G	T	PASS	intergenic_region	MODIFIER	LOC111097827-LOC111097603	111097827-111097603	intergenic_region	111097827-111097603		-1	n.15295932G>T
10	16206905	A	AC	PASS	intergenic_region	MODIFIER	LOC100684719-LOC100684796	100684719-100684796	intergenic_region	100684719-100684796		-1	n.16206905_16206906insC
10	17247762	A	T	PASS	intergenic_region	MODIFIER	IL17REL-LOC111097613	607159-111097613	intergenic_region	607159-111097613		-1	n.17247762A>T
10	17286667	C	G	PASS	intron_variant	MODIFIER	CRELD2	100686873	transcript	XM_005625731.3	protein_coding	8	c.1127-249G>C
10	17286676	C	G	PASS	intron_variant	MODIFIER	CRELD2	100686873	transcript	XM_005625731.3	protein_coding	8	c.1127-258G>C
10	17380212	G	A	PASS	intron_variant	MODIFIER	BRD1	481198	transcript	XM_022424278.1	protein_coding	5	c.1837-133G>A
10	17380212	G	A	PASS	intron_variant	MODIFIER	BRD1	481198	transcript	XM_005625742.3	protein_coding	5	c.1837-133G>A
10	17380212	G	A	PASS	intron_variant	MODIFIER	BRD1	481198	transcript	XR_293313.3	pseudogene	5	n.1907-133G>A
10	17380212	G	A	PASS	intron_variant	MODIFIER	BRD1	481198	transcript	XM_022424280.1	protein_coding	5	c.1837-133G>A
10	17380212	G	A	PASS	intron_variant	MODIFIER	BRD1	481198	transcript	XM_022424279.1	protein_coding	5	c.1786-133G>A
10	17380212	G	A	PASS	intron_variant	MODIFIER	BRD1	481198	transcript	XM_014117275.2	protein_coding	5	c.1786-133G>A
10	17488233	C	T	PASS	intergenic_region	MODIFIER	LOC111097829-LOC102157253	111097829-102157253	intergenic_region	111097829-102157253		-1	n.17488233C>T
10	17547235	G	A	PASS	intergenic_region	MODIFIER	LOC111097829-LOC102157253	111097829-102157253	intergenic_region	111097829-102157253		-1	n.17547235G>A
10	17783553	A	G	PASS	intergenic_region	MODIFIER	LOC106559363-FAM19A5	106559363-608054	intergenic_region	106559363-608054		-1	n.17783553A>G
10	17837102	G	A	PASS	intergenic_region	MODIFIER	LOC106559363-FAM19A5	106559363-608054	intergenic_region	106559363-608054		-1	n.17837102G>A
10	19334390	C	T	PASS	intron_variant	MODIFIER	TBC1D22A	474462	transcript	XM_843497.4	protein_coding	9	c.1126-967G>A
10	19334390	C	T	PASS	intron_variant	MODIFIER	TBC1D22A	474462	transcript	XM_005625744.2	protein_coding	9	c.1126-967G>A
10	19334390	C	T	PASS	intron_variant	MODIFIER	TBC1D22A	474462	transcript	XM_022424283.1	protein_coding	9	c.1126-967G>A
10	19731365	C	T	PASS	intron_variant	MODIFIER	CELSR1	481203	transcript	XM_022424295.1	protein_coding	3	c.3085+20658C>T
10	20057463	A	AGGG	PASS	non_coding_transcript_exon_variant	MODIFIER	LOC111097617	111097617	transcript	XR_002630512.1	pseudogene	2	n.2327_2328insGGG
10	20823836	G	A	PASS	3_prime_UTR_variant	MODIFIER	KIAA0930	481210	transcript	XM_022424319.1	protein_coding	10	c.*2114G>A
10	20823836	G	A	PASS	3_prime_UTR_variant	MODIFIER	KIAA0930	481210	transcript	XM_005625757.3	protein_coding	10	c.*2114G>A
10	20823836	G	A	PASS	3_prime_UTR_variant	MODIFIER	KIAA0930	481210	transcript	XM_014117290.2	protein_coding	11	c.*2114G>A
10	20823836	G	A	PASS	3_prime_UTR_variant	MODIFIER	KIAA0930	481210	transcript	XM_014117289.2	protein_coding	10	c.*2114G>A
10	20823836	G	A	PASS	3_prime_UTR_variant	MODIFIER	KIAA0930	481210	transcript	XM_005625759.3	protein_coding	10	c.*2114G>A
10	20823836	G	A	PASS	3_prime_UTR_variant	MODIFIER	KIAA0930	481210	transcript	XM_022424320.1	protein_coding	9	c.*2114G>A
10	20823836	G	A	PASS	downstream_gene_variant	MODIFIER	MIR1249	104794972	transcript	NR_128772.1	pseudogene	-1	n.*4897G>A
10	20823836	G	A	PASS	downstream_gene_variant	MODIFIER	MIR1249	104794972	transcript	TRANSCRIPT_104794972	pseudogene	-1	n.*4937G>A
10	20823836	G	A	PASS	intron_variant	MODIFIER	KIAA0930	481210	transcript	XM_022424321.1	protein_coding	9	c.1180+2708G>A
10	20823836	G	A	PASS	non_coding_transcript_exon_variant	MODIFIER	KIAA0930	481210	transcript	XR_002630515.1	pseudogene	11	n.3188G>A
10	23175996	AAC	A	PASS	intergenic_region	MODIFIER	LOC100683483-LOC102151248	100683483-102151248	intergenic_region	100683483-102151248		-1	n.23175997_23175998delAC
10	23580699	G	T	PASS	intron_variant	MODIFIER	MEI1	609694	transcript	XM_014117315.2	protein_coding	15	c.1793-1357C>A
10	23580699	G	T	PASS	intron_variant	MODIFIER	MEI1	609694	transcript	XM_022424363.1	protein_coding	14	c.1361-1357C>A
10	23580699	G	T	PASS	intron_variant	MODIFIER	MEI1	609694	transcript	XM_014117316.2	protein_coding	15	c.1793-1357C>A
10	23580699	G	T	PASS	intron_variant	MODIFIER	MEI1	609694	transcript	XM_014117317.2	protein_coding	15	c.1793-1357C>A
10	23580699	G	T	PASS	intron_variant	MODIFIER	MEI1	609694	transcript	XM_014117318.2	protein_coding	15	c.1793-1357C>A
10	23580699	G	T	PASS	intron_variant	MODIFIER	MEI1	609694	transcript	XM_014117319.2	protein_coding	15	c.1793-1357C>A
10	23580699	G	T	PASS	intron_variant	MODIFIER	MEI1	609694	transcript	XM_014117320.2	protein_coding	15	c.1793-1357C>A
10	23580699	G	T	PASS	intron_variant	MODIFIER	MEI1	609694	transcript	XM_022424360.1	protein_coding	15	c.1793-1357C>A
10	23580699	G	T	PASS	intron_variant	MODIFIER	MEI1	609694	transcript	XM_022424361.1	protein_coding	15	c.1793-1357C>A
10	23580699	G	T	PASS	intron_variant	MODIFIER	MEI1	609694	transcript	XM_022424362.1	protein_coding	15	c.1793-1357C>A
10	23580699	G	T	PASS	intron_variant	MODIFIER	MEI1	609694	transcript	XM_847006.5	protein_coding	15	c.1793-1357C>A
10	23580699	G	T	PASS	intron_variant	MODIFIER	MEI1	609694	transcript	XM_022424364.1	protein_coding	15	c.1793-1357C>A
10	23580699	G	T	PASS	intron_variant	MODIFIER	MEI1	609694	transcript	XR_002630554.1	pseudogene	15	n.1852-1357C>A
10	23580699	G	T	PASS	intron_variant	MODIFIER	MEI1	609694	transcript	XM_022424365.1	protein_coding	15	c.1793-1357C>A
10	23584247	C	G	PASS	intron_variant	MODIFIER	MEI1	609694	transcript	XM_014117315.2	protein_coding	14	c.1680+415G>C
10	23584247	C	G	PASS	intron_variant	MODIFIER	MEI1	609694	transcript	XM_022424363.1	protein_coding	13	c.1248+415G>C
10	23584247	C	G	PASS	intron_variant	MODIFIER	MEI1	609694	transcript	XM_014117316.2	protein_coding	14	c.1680+415G>C
10	23584247	C	G	PASS	intron_variant	MODIFIER	MEI1	609694	transcript	XM_014117317.2	protein_coding	14	c.1680+415G>C
10	23584247	C	G	PASS	intron_variant	MODIFIER	MEI1	609694	transcript	XM_014117318.2	protein_coding	14	c.1680+415G>C
10	23584247	C	G	PASS	intron_variant	MODIFIER	MEI1	609694	transcript	XM_014117319.2	protein_coding	14	c.1680+415G>C
10	23584247	C	G	PASS	intron_variant	MODIFIER	MEI1	609694	transcript	XM_014117320.2	protein_coding	14	c.1680+415G>C
10	23584247	C	G	PASS	intron_variant	MODIFIER	MEI1	609694	transcript	XM_022424360.1	protein_coding	14	c.1680+415G>C
10	23584247	C	G	PASS	intron_variant	MODIFIER	MEI1	609694	transcript	XM_022424361.1	protein_coding	14	c.1680+415G>C
10	23584247	C	G	PASS	intron_variant	MODIFIER	MEI1	609694	transcript	XM_022424362.1	protein_coding	14	c.1680+415G>C
10	23584247	C	G	PASS	intron_variant	MODIFIER	MEI1	609694	transcript	XM_847006.5	protein_coding	14	c.1680+415G>C
10	23584247	C	G	PASS	intron_variant	MODIFIER	MEI1	609694	transcript	XM_022424364.1	protein_coding	14	c.1680+415G>C
10	23584247	C	G	PASS	intron_variant	MODIFIER	MEI1	609694	transcript	XR_002630554.1	pseudogene	14	n.1739+415G>C
10	23584247	C	G	PASS	intron_variant	MODIFIER	MEI1	609694	transcript	XM_022424365.1	protein_coding	14	c.1680+415G>C
10	23691901	T	TAAATAAAATCTTAAAAAAAACAAAAAAAAAAAAAAAAAAAAAAAAAAAAAAAAAAAAAAAAAAAAAAAAAAA	PASS	downstream_gene_variant	MODIFIER	DESI1	609713	transcript	XR_002630555.1	pseudogene	-1	n.*4911_*4912insAAATAAAATCTTAAAAAAAACAAAAAAAAAAAAAAAAAAAAAAAAAAAAAAAAAAAAAAAAAAAAAAAAAAA
10	23691901	T	TAAATAAAATCTTAAAAAAAACAAAAAAAAAAAAAAAAAAAAAAAAAAAAAAAAAAAAAAAAAAAAAAAAAAA	PASS	downstream_gene_variant	MODIFIER	DESI1	609713	transcript	XM_022424370.1	protein_coding	-1	c.*5015_*5016insAAATAAAATCTTAAAAAAAACAAAAAAAAAAAAAAAAAAAAAAAAAAAAAAAAAAAAAAAAAAAAAAAAAAA
10	23691901	T	TAAATAAAATCTTAAAAAAAACAAAAAAAAAAAAAAAAAAAAAAAAAAAAAAAAAAAAAAAAAAAAAAAAAAA	PASS	intergenic_region	MODIFIER	DESI1-PMM1	609713-474486	intergenic_region	609713-474486		-1	n.23691901_23691902insAAATAAAATCTTAAAAAAAACAAAAAAAAAAAAAAAAAAAAAAAAAAAAAAAAAAAAAAAAAAAAAAAAAAA
10	23805779	T	A	PASS	intron_variant	MODIFIER	PHF5A	474489	transcript	XM_022424372.1	protein_coding	3	c.274-2581T>A
10	23805779	T	A	PASS	intron_variant	MODIFIER	PHF5A	474489	transcript	XM_014117326.2	protein_coding	3	c.244-2581T>A
10	23902763	G	A	PASS	intron_variant	MODIFIER	ZC3H7B	474490	transcript	XM_005625831.3	protein_coding	10	c.1139-495C>T
10	24381543	T	C	PASS	upstream_gene_variant	MODIFIER	XPNPEP3	481237	transcript	XM_014117334.2	protein_coding	-1	c.-2095A>G
10	24381543	T	C	PASS	upstream_gene_variant	MODIFIER	XPNPEP3	481237	transcript	XM_022424378.1	protein_coding	-1	c.-30857A>G
10	24381543	T	C	PASS	upstream_gene_variant	MODIFIER	XPNPEP3	481237	transcript	XM_005625841.3	protein_coding	-1	c.-30857A>G
10	24381543	T	C	PASS	upstream_gene_variant	MODIFIER	XPNPEP3	481237	transcript	XM_538358.6	protein_coding	-1	c.-2095A>G
10	24381543	T	C	PASS	intron_variant	MODIFIER	ST13	607960	transcript	NM_001252418.1	protein_coding	1	c.110+1351T>C
10	24687452	C	A	PASS	intron_variant	MODIFIER	MKL1	481238	transcript	XM_022424379.1	protein_coding	3	c.356-32337C>A
10	24687452	C	A	PASS	intron_variant	MODIFIER	MKL1	481238	transcript	XM_022424382.1	protein_coding	3	c.-59-32337C>A
10	24687452	C	A	PASS	intron_variant	MODIFIER	MKL1	481238	transcript	XM_022424380.1	protein_coding	3	c.356-32337C>A
10	24687452	C	A	PASS	intron_variant	MODIFIER	MKL1	481238	transcript	XM_022424381.1	protein_coding	2	c.335-32337C>A
10	24687452	C	A	PASS	intron_variant	MODIFIER	MKL1	481238	transcript	XM_005625844.3	protein_coding	1	c.46+27016C>A
10	24848668	GC	G	PASS	downstream_gene_variant	MODIFIER	TNRC6B	481240	transcript	XM_022424386.1	protein_coding	-1	c.*3915delG
10	24848668	GC	G	PASS	downstream_gene_variant	MODIFIER	TNRC6B	481240	transcript	XM_022424391.1	protein_coding	-1	c.*3915delG
10	24848668	GC	G	PASS	downstream_gene_variant	MODIFIER	TNRC6B	481240	transcript	XM_022424397.1	protein_coding	-1	c.*3915delG
10	24848668	GC	G	PASS	downstream_gene_variant	MODIFIER	TNRC6B	481240	transcript	XM_022424394.1	protein_coding	-1	c.*3915delG
10	24848668	GC	G	PASS	downstream_gene_variant	MODIFIER	TNRC6B	481240	transcript	XM_022424390.1	protein_coding	-1	c.*3915delG
10	24848668	GC	G	PASS	downstream_gene_variant	MODIFIER	TNRC6B	481240	transcript	XM_022424388.1	protein_coding	-1	c.*3915delG
10	24848668	GC	G	PASS	downstream_gene_variant	MODIFIER	TNRC6B	481240	transcript	XM_022424389.1	protein_coding	-1	c.*3915delG
10	24848668	GC	G	PASS	downstream_gene_variant	MODIFIER	TNRC6B	481240	transcript	XM_022424392.1	protein_coding	-1	c.*3915delG
10	24848668	GC	G	PASS	downstream_gene_variant	MODIFIER	TNRC6B	481240	transcript	XM_022424395.1	protein_coding	-1	c.*3915delG
10	24848668	GC	G	PASS	downstream_gene_variant	MODIFIER	TNRC6B	481240	transcript	XM_022424393.1	protein_coding	-1	c.*3915delG
10	24848668	GC	G	PASS	downstream_gene_variant	MODIFIER	TNRC6B	481240	transcript	XM_014117339.2	protein_coding	-1	c.*3915delG
10	24848668	GC	G	PASS	downstream_gene_variant	MODIFIER	TNRC6B	481240	transcript	XM_022424396.1	protein_coding	-1	c.*3915delG
10	24848668	GC	G	PASS	downstream_gene_variant	MODIFIER	TNRC6B	481240	transcript	XM_022424387.1	protein_coding	-1	c.*3915delG
10	24848668	GC	G	PASS	intergenic_region	MODIFIER	ADSL-TNRC6B	474499-481240	intergenic_region	474499-481240		-1	n.24848669delC
10	25186339	A	T	GATKstd	intron_variant	MODIFIER	GRAP2	481241	transcript	XM_005625859.3	protein_coding	1	c.-14-9377T>A
10	25186339	A	T	GATKstd	intron_variant	MODIFIER	GRAP2	481241	transcript	XM_844613.4	protein_coding	1	c.-14-9377T>A
10	25223261	T	C	GATKstd	upstream_gene_variant	MODIFIER	ENTHD1	481242	transcript	XM_022424398.1	protein_coding	-1	c.-8995T>C
10	25223261	T	C	GATKstd	upstream_gene_variant	MODIFIER	GRAP2	481241	transcript	XM_844613.4	protein_coding	-1	c.-46313A>G
10	25223261	T	C	GATKstd	upstream_gene_variant	MODIFIER	ENTHD1	481242	transcript	XM_014117347.2	protein_coding	-1	c.-8995T>C
10	25223261	T	C	GATKstd	upstream_gene_variant	MODIFIER	ENTHD1	481242	transcript	XM_538363.6	protein_coding	-1	c.-8995T>C
10	25223261	T	C	GATKstd	intergenic_region	MODIFIER	GRAP2-ENTHD1	481241-481242	intergenic_region	481241-481242		-1	n.25223261T>C
10	25307736	C	G	GATKstd	intron_variant	MODIFIER	ENTHD1	481242	transcript	XM_022424398.1	protein_coding	6	c.833-11453C>G
10	25307736	C	G	GATKstd	intron_variant	MODIFIER	ENTHD1	481242	transcript	XM_014117347.2	protein_coding	5	c.797-11453C>G
10	25307736	C	G	GATKstd	intron_variant	MODIFIER	ENTHD1	481242	transcript	XM_538363.6	protein_coding	5	c.833-11453C>G
10	25316018	A	T	PASS	intron_variant	MODIFIER	ENTHD1	481242	transcript	XM_022424398.1	protein_coding	6	c.833-3171A>T
10	25316018	A	T	PASS	intron_variant	MODIFIER	ENTHD1	481242	transcript	XM_014117347.2	protein_coding	5	c.797-3171A>T
10	25316018	A	T	PASS	intron_variant	MODIFIER	ENTHD1	481242	transcript	XM_538363.6	protein_coding	5	c.833-3171A>T
10	25337696	G	A	GATKstd	intergenic_region	MODIFIER	ENTHD1-LOC111097646	481242-111097646	intergenic_region	481242-111097646		-1	n.25337696G>A
10	25358323	G	A	GATKstd	intergenic_region	MODIFIER	ENTHD1-LOC111097646	481242-111097646	intergenic_region	481242-111097646		-1	n.25358323G>A
10	25390614	CCTTT	C	PASS	intron_variant	MODIFIER	CACNA1I	481243	transcript	XM_022424301.1	protein_coding	29	c.4746+936_4746+939delAAAG
10	25406866	C	CATG	PASS	intron_variant	MODIFIER	CACNA1I	481243	transcript	XM_022424301.1	protein_coding	13	c.2340+22_2340+23insCAT
10	25482899	G	A	PASS	intron_variant	MODIFIER	CACNA1I	481243	transcript	XM_022424301.1	protein_coding	1	c.-21-47C>T
10	25525015	G	T	PASS	downstream_gene_variant	MODIFIER	RPS19BP1	474502	transcript	XM_531730.6	protein_coding	-1	c.*3569G>T
10	25525015	G	T	PASS	downstream_gene_variant	MODIFIER	ATF4	474503	transcript	XM_854584.5	protein_coding	-1	c.*3950C>A
10	25525015	G	T	PASS	intergenic_region	MODIFIER	RPS19BP1-ATF4	474502-474503	intergenic_region	474502-474503		-1	n.25525015G>T
10	25525404	G	A	PASS	downstream_gene_variant	MODIFIER	RPS19BP1	474502	transcript	XM_531730.6	protein_coding	-1	c.*3958G>A
10	25525404	G	A	PASS	downstream_gene_variant	MODIFIER	ATF4	474503	transcript	XM_854584.5	protein_coding	-1	c.*3561C>T
10	25525404	G	A	PASS	intergenic_region	MODIFIER	RPS19BP1-ATF4	474502-474503	intergenic_region	474502-474503		-1	n.25525404G>A
10	25693447	C	T	PASS	intron_variant	MODIFIER	SYNGR1	106559395	transcript	XM_014117424.2	protein_coding	3	c.731-164G>A
10	25703771	G	A	PASS	intron_variant	MODIFIER	SYNGR1	106559395	transcript	XM_014117424.2	protein_coding	2	c.492+8422C>T
10	25786321	C	CA	PASS	intron_variant	MODIFIER	LOC102152176	102152176	transcript	XR_293346.3	pseudogene	1	n.264-3277_264-3276insT
10	25818537	C	T	PASS	3_prime_UTR_variant	MODIFIER	PDGFB	442986	transcript	XM_022423987.1	protein_coding	7	c.*953C>T
10	25818537	C	T	PASS	3_prime_UTR_variant	MODIFIER	PDGFB	442986	transcript	XM_005625683.3	protein_coding	7	c.*953C>T
10	25818537	C	T	PASS	3_prime_UTR_variant	MODIFIER	PDGFB	442986	transcript	XM_005625682.3	protein_coding	7	c.*953C>T
10	25818537	C	T	PASS	3_prime_UTR_variant	MODIFIER	PDGFB	442986	transcript	XM_005625680.3	protein_coding	7	c.*953C>T
10	25818537	C	T	PASS	downstream_gene_variant	MODIFIER	PDGFB	442986	transcript	NM_001003383.1	protein_coding	-1	c.*1324C>T
10	25899232	G	A	GATKstd	downstream_gene_variant	MODIFIER	CBX7	481247	transcript	XM_538368.3	protein_coding	-1	c.*5942G>A
10	25899232	G	A	GATKstd	downstream_gene_variant	MODIFIER	CBX7	481247	transcript	XM_014117352.1	protein_coding	-1	c.*5942G>A
10	25899232	G	A	GATKstd	downstream_gene_variant	MODIFIER	CBX7	481247	transcript	XM_022424408.1	protein_coding	-1	c.*5942G>A
10	25899232	G	A	GATKstd	intergenic_region	MODIFIER	CBX7-APOBEC3Z3	481247-481248	intergenic_region	481247-481248		-1	n.25899232G>A
10	25940208	G	A	PASS	intergenic_region	MODIFIER	LOC111097648-CBX6	111097648-481249	intergenic_region	111097648-481249		-1	n.25940208G>A
10	26074764	C	G	GATKstd	3_prime_UTR_variant	MODIFIER	SUN2	481250	transcript	XM_538371.6	protein_coding	18	c.*1330C>G
10	26074764	C	G	GATKstd	3_prime_UTR_variant	MODIFIER	SUN2	481250	transcript	XM_014117354.2	protein_coding	18	c.*1330C>G
10	26074764	C	G	GATKstd	downstream_gene_variant	MODIFIER	GTPBP1	474506	transcript	XM_014117355.2	protein_coding	-1	c.*3989G>C
10	26074764	C	G	GATKstd	downstream_gene_variant	MODIFIER	GTPBP1	474506	transcript	XM_005625871.3	protein_coding	-1	c.*533G>C
10	26074764	C	G	GATKstd	downstream_gene_variant	MODIFIER	GTPBP1	474506	transcript	XM_022424414.1	protein_coding	-1	c.*3989G>C
10	26074764	C	G	GATKstd	downstream_gene_variant	MODIFIER	GTPBP1	474506	transcript	XM_022424417.1	protein_coding	-1	c.*3989G>C
10	26074764	C	G	GATKstd	downstream_gene_variant	MODIFIER	GTPBP1	474506	transcript	XM_022424419.1	protein_coding	-1	c.*3989G>C
10	26074764	C	G	GATKstd	downstream_gene_variant	MODIFIER	GTPBP1	474506	transcript	XM_022424416.1	protein_coding	-1	c.*3989G>C
10	26074764	C	G	GATKstd	downstream_gene_variant	MODIFIER	GTPBP1	474506	transcript	XM_022424420.1	protein_coding	-1	c.*3989G>C
10	26074764	C	G	GATKstd	downstream_gene_variant	MODIFIER	GTPBP1	474506	transcript	XM_022424418.1	protein_coding	-1	c.*3989G>C
10	26074764	C	G	GATKstd	downstream_gene_variant	MODIFIER	GTPBP1	474506	transcript	XM_022424415.1	protein_coding	-1	c.*5136G>C
10	26103841	G	T	GATKstd	upstream_gene_variant	MODIFIER	GTPBP1	474506	transcript	XM_014117355.2	protein_coding	-1	c.-3471C>A
10	26103841	G	T	GATKstd	upstream_gene_variant	MODIFIER	JOSD1	481251	transcript	XM_538372.6	protein_coding	-1	c.-1057G>T
10	26103841	G	T	GATKstd	upstream_gene_variant	MODIFIER	GTPBP1	474506	transcript	XM_005625871.3	protein_coding	-1	c.-3471C>A
10	26103841	G	T	GATKstd	upstream_gene_variant	MODIFIER	GTPBP1	474506	transcript	XM_022424414.1	protein_coding	-1	c.-5313C>A
10	26103841	G	T	GATKstd	upstream_gene_variant	MODIFIER	GTPBP1	474506	transcript	XM_022424417.1	protein_coding	-1	c.-6758C>A
10	26103841	G	T	GATKstd	upstream_gene_variant	MODIFIER	GTPBP1	474506	transcript	XM_022424419.1	protein_coding	-1	c.-6758C>A
10	26103841	G	T	GATKstd	upstream_gene_variant	MODIFIER	GTPBP1	474506	transcript	XM_022424416.1	protein_coding	-1	c.-6758C>A
10	26103841	G	T	GATKstd	upstream_gene_variant	MODIFIER	GTPBP1	474506	transcript	XM_022424420.1	protein_coding	-1	c.-13527C>A
10	26103841	G	T	GATKstd	upstream_gene_variant	MODIFIER	GTPBP1	474506	transcript	XM_022424418.1	protein_coding	-1	c.-6758C>A
10	26103841	G	T	GATKstd	upstream_gene_variant	MODIFIER	GTPBP1	474506	transcript	XM_022424415.1	protein_coding	-1	c.-3471C>A
[truncated: 23,858 more rows]
